# Supplementary material for: Diversity and regulatory impact of copy number variation in the primate Macaca fascicularis
Source: BMC Genomics. 2017 Feb 10;18:144. doi: 10.1186/s12864-017-3531-y (PMC5301398; doi:10.1186/s12864-017-3531-y)
Supplement: Additional file 2: Table S3. — Quantitative genotypes for all 15,183 inferred CNV regions (CNVRs). chr represents the chromosome on which the CNVR is located, while start and end indicate the coordinates of the first respectively last CGH probe contained in the CNVR. length_kb is the estimated CNVR length in kilobases. CNV_detection_status indicates whether a CNVR contains only deletions (del), duplications (dup) or both (cnv) and eqtl_mapping indicates whether a given CNVR was detected in at least two individuals and was therefore used for cis-eQTL mapping (1) or not (0). The columns thereafter are the quantitative genotypes defined as an individual’s median log2-ratio of all CGH probes within a given CNVR. (XLSX 5415 kb) [file 12864_2017_3531_MOESM2_ESM.xlsx]

## Sheet: table_S3.txt
id	chr	start	end	length_kb	cnv_detection_status	eqtl_mapping	Mafa_MU_1	Mafa_MU_2	Mafa_MU_3	Mafa_MU_4	Mafa_MU_5	Mafa_MU_6	Mafa_MU_7	Mafa_MU_8	Mafa_PH_1	Mafa_PH_2	Mafa_PH_3	Mafa_PH_4	Mafa_PH_5	Mafa_PH_6	Mafa_MSA_1	Mafa_MSA_2	Mafa_MSA_3	Mafa_VN_1	Mafa_VN_2	Mafa_VN_3	Mafa_VN_4
chr1_4566	chr1	4566	9839	5.273	del	0	-0.137986	-0.485593	-0.299323	-0.224912	-0.320665	-0.222699	-0.292459	-0.280273	-0.276696	-0.287801	-0.292117	-0.343338	-0.330369	-0.184543	-0.252904	-0.249241	-0.291315	-0.220233	-0.39016	-0.33875	-0.230802
chr1_147879	chr1	147879	153539	5.66	del	1	-0.323938	-0.257387	-0.12682	-0.0195337	-0.322766	-0.12313	-0.141413	-0.0792703	-0.260776	-0.399694	-0.262698	-0.74934	-0.155302	-0.0888434	-0.180543	-0.192245	-0.148145	-0.107569	-0.659681	-0.353598	-0.258392
chr1_234560	chr1	234560	246836	12.276	del	1	0.110571	-0.0155224	-0.193487	-0.0260389	-0.491361	-0.409732	-0.0656513	0.0294241	-0.299914	-0.244505	-0.209656	-0.492109	-0.290213	-0.18429	-0.0335324	-0.159254	-0.175441	-0.38551	-0.718441	-0.675791	-0.29761
chr1_342701	chr1	342701	349925	7.224	del	0	-0.251195	-0.379197	-0.101704	-0.219537	-0.63396	-0.337009	-0.351432	-0.316781	-0.261929	-0.315661	-0.177062	-0.313344	-0.257797	-0.124648	-0.30008	-0.256065	-0.3261	-0.25096	-0.246355	-0.312673	-0.257683
chr1_394056	chr1	394056	396435	2.379	dup	0	0.293144	0.265777	0.527716	0.527281	0.207212	0.308252	0.625815	0.527653	0.157765	0.504636	0.484359	0.319599	0.367581	0.450363	0.382076	0.270436	-0.0124649	0.261577	0.164291	0.0644989	-0.173052
chr1_399626	chr1	399626	409642	10.016	del	0	-0.00332755	-0.273825	-0.0739693	-0.122542	-0.199914	-0.0597109	-0.0933647	-0.18855	-0.496361	-0.187433	-0.16274	-0.171595	-0.338715	-0.191122	-0.0950596	-0.107931	-0.275083	-0.309695	-0.188384	-0.159542	-0.0743536
chr1_426655	chr1	426655	432131	5.476	del	1	-0.198779	-0.693493	-0.178043	-0.728859	-0.61799	-0.384013	-0.685242	-0.539829	-0.306405	-0.146735	-0.125124	-0.230763	-0.292301	-0.0763789	-0.305948	-0.215116	-0.373816	-0.308412	-0.400939	-0.443427	-0.237941
chr1_464571	chr1	464571	470574	6.003	dup	1	0.184753	0.257588	-0.205173	0.187385	0.435317	0.303251	0.148313	0.14625	-0.238844	0.278192	0.395738	-0.00334466	0.0190801	-0.0291835	0.488116	0.341351	0.250562	0.157862	-0.227186	-0.220553	0.449735
chr1_481970	chr1	481970	496702	14.732	del	1	-0.26866	-0.349774	-0.178472	-0.269747	-0.522172	-0.28829	-0.286359	-0.217414	-0.531509	-0.369933	-0.353553	-0.39043	-0.44764	-0.0991157	-0.270394	-0.274133	-0.364718	-0.364084	-0.39047	-0.329994	-0.312654
chr1_508310	chr1	508310	519740	11.43	cnv	0	0.115835	-0.224862	-0.404629	-0.272208	-0.506148	-0.150051	-0.383135	-0.246537	-0.303607	-0.192972	0.0380582	-0.321869	-0.320292	0.0547403	-0.139325	-0.270468	-0.124534	-0.0855258	-0.422451	-0.468483	-0.204159
chr1_569217	chr1	569217	578214	8.997	del	0	-0.230309	-0.178093	-0.437165	-0.2217	-0.347737	-0.137847	-0.323687	-0.33529	-0.349731	-0.247439	-0.262187	-0.24189	-0.34696	-0.19206	-0.270146	-0.141357	-0.0984516	-0.360257	-0.493429	-0.424582	-0.139386
chr1_669364	chr1	669364	671828	2.464	del	0	-0.149475	-0.275753	-0.153845	-0.050513	-0.429136	-0.141329	-0.190931	-0.141847	0.00683529	-0.48737	-0.126809	-0.443485	-0.118203	-0.122315	-0.535835	-0.599381	-0.643578	-0.499056	-0.871417	-0.458349	-0.380161
chr1_679756	chr1	679756	684772	5.016	del	1	0.0466411	-0.0861381	-0.0364717	-0.0935239	-0.0464511	-0.179196	-0.0405745	0.10081	-0.121161	-0.655256	-0.179497	-0.98265	-0.0178553	-0.098193	-0.183156	-0.419769	-0.0582586	-0.063988	-0.265525	-0.220215	-0.0611836
chr1_688341	chr1	688341	692476	4.135	dup	1	0.458915	0.0921916	-0.093951	0.241547	0.320415	0.317148	0.244318	0.19673	0.020516	0.214291	0.311689	0.0971478	0.175613	0.256247	0.452417	0.351977	0.295963	0.292477	-0.0168021	-0.618439	0.539168
chr1_822167	chr1	822167	834577	12.41	del	1	-0.239523	-0.249289	-0.118552	-0.268105	-0.442702	-0.342217	-0.33714	-0.0847886	0.0814705	-0.201179	0.126143	-0.127932	-0.123725	-0.289081	-0.062959	-0.171322	-0.0256885	-0.0310444	0.00561052	-0.116775	-0.0661003
chr1_858358	chr1	858358	862275	3.917	dup	1	0.618537	0.511658	0.184391	0.604958	0.569307	0.545121	0.672877	0.574976	-0.291308	0.46507	0.564896	0.163106	0.30437	0.36779	0.542312	0.777034	0.373277	0.323533	0.791497	-0.098221	0.594475
chr1_871866	chr1	871866	875039	3.173	del	0	-0.31768	-0.440524	-0.217463	-0.284876	-0.217989	-0.550148	-0.440029	-0.316261	-0.0617459	-0.484816	-0.0512526	-0.452176	-0.221803	-0.135861	-0.337861	-0.323232	-0.112184	-0.19093	-0.0658111	-0.170548	-0.175262
chr1_969131	chr1	969131	981031	11.9	dup	1	0.497845	0.22716	-0.202261	0.310832	0.299841	0.355303	0.218528	0.198585	-0.273678	0.128133	0.22116	-0.0331693	-0.0753884	-0.116183	0.443223	0.468885	0.113463	0.23997	-0.295042	-0.445893	0.476021
chr1_1002993	chr1	1002993	1007697	4.704	dup	1	0.448358	0.251334	-0.17481	0.000628427	0.25459	0.430102	0.0939566	0.00208379	-0.220037	0.105197	0.262885	-0.173341	-0.0235504	0.00413127	0.732082	0.673726	0.631651	0.188361	-0.206851	-0.423379	0.574805
chr1_1056727	chr1	1056727	1064855	8.128	del	1	0.210417	0.20839	0.153009	0.230695	-0.443197	0.268763	0.180175	0.239453	-0.546024	-0.446727	-0.311834	-0.42177	-0.487209	-0.45054	-0.0317856	0.00351626	0.0266652	-0.0426011	-0.125105	-0.240498	-0.0890021
chr1_1101683	chr1	1101683	1105970	4.287	dup	1	0.274644	0.169375	0.0686598	0.0983065	0.471642	0.242957	0.222601	0.0517441	0.133035	0.0980607	0.292022	0.131418	0.29475	0.173345	0.518838	0.486918	0.243266	0.366	0.16516	0.0371802	0.317138
chr1_1185037	chr1	1185037	1188449	3.412	dup	0	-0.0859757	-0.14759	-0.0616264	-0.0116319	0.100568	-0.135041	-0.00786083	0.183186	0.385552	-0.310222	0.204559	-0.0939452	-0.0738171	0.159169	0.266991	0.34769	0.281706	0.391483	0.261499	0.443113	0.273443
chr1_1514674	chr1	1514674	1526698	12.024	dup	1	0.325731	0.212944	-0.0347736	0.154297	0.378205	0.221945	0.196206	0.0941774	-0.0543628	0.161067	0.310746	0.0748241	0.111222	0.0948073	0.556158	0.329786	0.168722	0.0901732	-0.0915385	-0.0395994	0.330401
chr1_1534663	chr1	1534663	1547224	12.561	del	1	-0.493935	-0.374872	-0.155721	-0.240277	-0.640097	-0.353919	-0.310393	-0.278983	-0.573339	-0.510027	-0.671635	-0.436215	-0.464315	-0.496934	-0.253708	-0.359315	-0.171302	-0.399027	-0.369827	-0.224578	-0.306621
chr1_1563052	chr1	1563052	1569046	5.994	dup	1	0.316654	0.312858	0.00786709	0.237028	0.271318	0.2985	0.305849	0.134505	0.00155672	0.0910189	0.208121	0.123237	0.168096	0.0310397	0.562934	0.519772	0.309983	0.132798	-0.08227	-0.0974588	0.422878
chr1_1657488	chr1	1657488	1660997	3.509	del	1	-0.112423	-0.204585	-0.239499	-0.176186	-0.239757	0.00153745	-0.175653	-0.13504	-0.146815	-0.197012	-0.10642	-0.142755	-0.125005	-0.161505	-1.56284	-0.367193	-0.514607	-1.08465	-0.305907	-1.21653	-0.53467
chr1_1754940	chr1	1754940	1760367	5.427	del	0	0.0110685	0.105705	0.138545	0.144077	-0.0667597	0.164408	0.10852	0.093669	-0.265835	0.0593656	-0.139942	-0.0433094	0.000629361	-0.252243	-0.0717448	-0.085774	-0.369483	-0.498329	-0.262882	-0.126309	-0.490395
chr1_1885211	chr1	1885211	1892947	7.736	dup	1	0.490639	0.353728	-0.180074	0.32835	0.514405	0.505531	0.129568	0.0735022	-0.0254433	0.116853	0.260087	0.0355451	0.0899478	0.06646	0.537368	0.450444	0.334903	0.193299	-0.29206	-0.31214	0.462793
chr1_1906262	chr1	1906262	1913227	6.965	dup	1	0.512027	0.353906	0.160296	0.234288	0.453496	0.481403	0.481581	0.204876	0.265072	0.221896	0.0824692	0.212951	0.113324	0.127223	0.545014	0.425919	0.285638	0.242041	0.21016	0.235217	0.373042
chr1_1967036	chr1	1967036	1975384	8.348	del	1	0.191828	-0.0231852	0.0312446	0.157024	0.186306	0.146569	0.114775	-0.0466456	-0.399878	-0.0372906	0.181223	-0.400836	-0.402214	-0.0957642	-0.156526	-0.127651	-0.399709	-0.302451	-0.530137	-0.620719	-0.434619
chr1_2102317	chr1	2102317	2110879	8.562	dup	1	0.398148	0.253495	0.102633	0.257536	0.478749	0.455122	0.210566	0.185427	-0.0984809	0.0533332	0.295069	-0.125508	0.101164	-0.0554422	0.530305	0.485907	0.344255	0.128049	-0.0498622	-0.313504	0.438252
chr1_2156920	chr1	2156920	2162370	5.45	dup	1	0.344912	0.097582	-0.12957	0.172786	0.420716	0.339219	0.20456	-0.000638764	-0.155641	0.270581	0.188391	0.048756	-0.0316898	0.173237	0.543309	0.494446	0.313203	0.0683799	-0.19973	-0.236401	0.344584
chr1_2175725	chr1	2175725	2179316	3.591	del	0	-0.0485939	-0.250132	-0.175732	-0.187387	-0.766385	-0.319986	-0.26561	-0.179343	0.0959232	-0.0818685	-0.169173	-0.181354	-0.163844	-0.0295022	-0.393707	-0.433758	-0.313484	-0.505877	-0.445979	-0.346304	-0.512172
chr1_2241383	chr1	2241383	2256503	15.12	dup	1	0.213675	0.177973	0.00203571	0.119597	0.312968	0.222906	0.157472	0.08735	-0.0414861	0.189064	0.194322	0.047854	-0.0295833	0.238085	0.388444	0.375465	0.114708	0.0631908	0.00643574	-0.241285	0.290845
chr1_2396960	chr1	2396960	2406285	9.325	dup	1	0.0947591	-0.08284	-0.274844	-0.142574	0.158907	-0.0489227	-0.11839	-0.123721	-0.0227778	0.170345	0.212599	0.211028	0.0403466	0.174647	0.511126	0.44115	0.111466	-0.0638414	-0.243779	-0.163279	0.319104
chr1_2430338	chr1	2430338	2442580	12.242	del	1	-0.0345895	-0.201685	-0.0596731	0.0228835	-0.116283	-0.143864	-0.127657	-0.0324385	-0.312832	-0.140702	-0.186221	-0.222071	-0.34464	0.0131019	-0.138963	-0.118772	-0.502995	-0.193582	-0.349747	-0.602971	-0.215937
chr1_2450225	chr1	2450225	2479512	29.287	cnv	1	0.087488	0.00320842	-0.184559	0.091616	0.0328885	0.0583466	0.0251216	0.0340026	-0.239632	0.0102918	0.00522109	-0.0080442	-0.158031	0.00252706	0.314245	-0.026636	-0.0453137	0.0387486	-0.343406	-0.472735	0.174993
chr1_2615170	chr1	2615170	2627284	12.114	dup	1	0.367518	0.186472	-0.120181	0.201596	0.194829	0.307568	0.107346	0.00362766	-0.116303	0.276027	0.322095	0.0785846	0.0319768	0.213775	0.490109	0.319268	0.267583	0.138305	-0.185892	-0.151618	0.411886
chr1_2635386	chr1	2635386	2659508	24.122	cnv	0	-0.0702237	-0.123129	-0.0381001	-0.111206	-0.00930208	-0.0656307	-0.124317	-0.170607	-0.0921265	0.0271979	-0.0544522	-0.0247429	-0.152124	0.00525316	0.0826775	0.0420977	0.0494033	0.0109978	-0.232501	-0.148469	0.0734969
chr1_2693539	chr1	2693539	2698000	4.461	dup	1	0.332292	0.366424	0.0560269	0.000229734	0.308332	0.311361	0.110784	0.0330645	-0.00200802	0.158177	0.124784	0.10882	0.078135	-0.0179	0.679693	0.580469	0.188519	-0.0168214	-0.172825	-0.168479	0.215005
chr1_2705555	chr1	2705555	2712671	7.116	del	1	-0.242358	-0.277335	-0.090091	-0.0960887	-0.218277	-0.101388	-0.136342	-0.168663	-0.119397	-0.122336	-0.105533	-0.207352	-0.32517	-0.0802547	-0.125785	-0.0604224	-0.72316	-1.00644	-0.000994348	-0.207986	-0.172734
chr1_2757786	chr1	2757786	2767612	9.826	del	0	0.140803	-0.129756	-0.0574339	-0.078767	-0.0897307	-0.0694999	-0.0618613	-0.192465	-0.0502761	-0.0380683	-0.00504717	-0.0193364	-0.138598	0.0549828	0.0106986	0.055309	0.0707866	-0.167799	-0.343424	-0.354095	0.105124
chr1_2855679	chr1	2855679	2859876	4.197	del	0	-0.246311	-0.482975	-0.324942	-0.272472	-0.48381	-0.419012	-0.244696	-0.191431	-0.37474	-0.307819	-0.204697	-0.522459	-0.31461	-0.249292	-0.4305	-0.421695	-0.504571	-0.291703	-0.301882	-0.332551	-0.28553
chr1_2862297	chr1	2862297	2866314	4.017	del	1	0.109948	0.144408	0.102324	0.201326	-0.162316	0.0360191	0.0675949	0.120686	0.270378	0.139133	0.173064	0.206375	0.240142	0.0931772	-1.90084	0.0363648	-0.149989	-0.250582	-0.668683	-0.195626	-0.0974665
chr1_2887563	chr1	2887563	2895144	7.581	dup	1	0.587223	0.489918	0.320667	0.598642	0.544555	0.60943	0.532351	0.51484	0.0881719	0.221407	0.41256	0.18966	0.127578	0.011673	0.471238	0.466765	0.348626	0.0681857	0.00382918	-0.188481	0.301587
chr1_2961380	chr1	2961380	2972805	11.425	del	1	-0.382727	-0.462917	-0.175359	-0.359176	-0.583283	-0.394403	-0.345734	-0.38215	-0.272339	-0.393794	-0.361893	-0.343659	-0.261904	-0.20734	-0.33373	-0.305023	-0.378141	-0.26455	-0.399213	-0.251443	-0.309511
chr1_3131370	chr1	3131370	3135529	4.159	del	1	0.157345	-0.151315	0.14199	0.0372443	0.0786082	-0.0803808	0.0470445	0.0215514	-0.555065	-0.907758	-0.258287	-0.603064	-0.739633	-0.304988	-0.0332177	-0.0835052	-0.236318	-0.0134569	-0.359203	-1.19615	-0.0986764
chr1_3299528	chr1	3299528	3311548	12.02	dup	1	0.28508	0.155581	-0.148594	0.0566223	0.134907	0.206988	0.0587024	0.0292734	-0.162731	0.091092	0.151006	0.0549089	-0.0249713	0.0896233	0.238079	0.340179	0.248454	0.160061	-0.10284	-0.342306	0.237125
chr1_3365701	chr1	3365701	3368149	2.448	del	1	0.0499079	-0.0190956	-0.143444	-0.179264	-0.305381	-0.115492	-0.109266	-0.119529	-0.00911477	-0.0981814	-0.0505093	-0.22164	-0.292111	0.153747	-0.836518	-0.824356	-0.0240343	0.00384435	-0.0988693	-0.00483564	-0.123342
chr1_3424246	chr1	3424246	3436660	12.414	del	0	-0.165528	-0.275313	-0.608656	-0.292874	-0.204868	-0.283805	-0.289779	-0.387231	-0.256335	-0.236742	-0.13985	-0.261234	-0.185452	-0.18477	-0.247295	-0.186966	-0.189276	-0.109469	-0.256652	-0.367667	-0.148739
chr1_3591487	chr1	3591487	3594519	3.032	del	1	-2.26886	-2.26381	0.420252	-0.560731	0.390428	-0.512801	-0.371299	0.30957	0.305684	0.302184	0.334214	0.330545	0.349479	0.338849	0.4465	0.271288	0.115518	0.400489	0.395424	0.431054	0.319353
chr1_3686641	chr1	3686641	3689353	2.712	dup	0	0.2202	0.0979376	0.339759	0.376146	0.277195	0.404567	0.404399	0.510993	0.14267	0.316618	0.296914	0.108854	0.183224	0.114285	0.462906	0.537781	0.267837	0.31065	0.0764122	-0.324092	0.40435
chr1_3820560	chr1	3820560	3825085	4.525	dup	1	0.683202	0.52367	-0.0931831	0.398102	0.74228	0.701888	0.424909	0.1746	-0.118901	0.264065	0.579094	0.00870805	0.255107	0.0355288	0.638643	0.550178	0.238824	0.112256	-0.271269	-0.166531	0.669935
chr1_3908949	chr1	3908949	3916094	7.145	dup	1	0.559814	0.367334	0.0490728	0.416462	0.437488	0.502733	0.487095	0.312443	0.0515617	0.274582	0.400278	0.0718442	0.0737607	0.0172118	0.550854	0.456774	0.458893	0.308118	-0.020197	-0.27632	0.390299
chr1_3998813	chr1	3998813	4003095	4.282	del	0	-0.248992	-0.321692	-0.440701	-0.348505	-0.741066	-0.322372	-0.409402	-0.175381	-0.0944206	-0.195952	-0.213376	-0.431026	-0.458244	-0.261288	-0.415215	-0.489821	-0.205711	-0.132836	-0.412818	-0.242112	-0.407868
chr1_4017091	chr1	4017091	4019468	2.377	del	0	-0.825156	-0.0400713	0.143553	-0.225726	-0.472464	0.00167572	0.186363	-0.203753	0.23232	0.355076	0.136191	0.208933	0.0199675	0.204343	0.209862	0.225913	-0.0814336	0.0494894	0.0732461	-0.0600759	0.105291
chr1_4067189	chr1	4067189	4069497	2.308	dup	0	0.456994	0.384901	0.0628977	0.320574	0.441067	0.283165	0.397973	0.397758	-0.0734428	0.666362	0.447043	0.544814	0.157643	0.390858	0.451338	0.652478	0.29288	0.449983	0.0533533	-0.162999	0.552259
chr1_4182013	chr1	4182013	4186696	4.683	dup	1	0.507612	0.443136	0.129194	0.279088	0.528288	0.349895	0.458141	0.392678	0.0812717	0.41569	0.55357	0.361318	0.50501	0.170874	0.558948	0.417158	0.481634	0.427817	-0.0114251	-0.0660886	0.695138
chr1_4214465	chr1	4214465	4227540	13.075	dup	1	0.264658	0.0751894	-0.0665692	0.220531	0.296743	0.0742054	0.199664	0.112617	-0.35962	0.0400131	0.143835	0.0900805	0.0521309	0.0149031	0.556194	0.231544	0.504819	-0.0114399	0.00910895	-0.469576	0.120795
chr1_4256378	chr1	4256378	4264798	8.42	dup	0	0.248513	0.194866	-0.222497	0.167345	0.231293	0.272933	0.193404	0.0737716	-0.195718	0.209246	0.246137	-0.0486487	-0.0278962	0.0145343	0.504052	0.296749	0.147099	0.364463	0.435103	-0.335377	0.265709
chr1_4304460	chr1	4304460	4311126	6.666	dup	0	0.288313	0.331209	-0.104659	-0.025535	0.314106	0.256823	0.243845	0.162117	-0.0943238	0.182449	0.205875	0.0975626	0.132981	0.181554	0.555766	0.276226	0.243067	0.121796	-0.0618328	-0.447706	0.210758
chr1_4323004	chr1	4323004	4331369	8.365	dup	1	0.587694	0.278241	-0.0756822	0.207547	0.590533	0.283752	0.273876	-0.0297723	-0.362435	0.0456036	0.280656	0.0670527	-0.030508	0.0390877	0.272661	0.491336	0.132825	-0.0100088	-0.281531	-0.226225	0.18061
chr1_4332214	chr1	4332214	4342190	9.976	cnv	0	-0.0356647	-0.244728	-0.332501	-0.289239	-0.238761	-0.208735	-0.356513	-0.296269	-0.315897	-0.303326	-0.0545762	-0.209715	-0.16933	-0.115497	-0.0358856	-0.0471034	-0.193529	-0.221451	-0.51046	-0.441361	-0.282756
chr1_4351774	chr1	4351774	4365050	13.276	dup	1	0.132778	0.169733	-0.0846871	0.0308795	0.219718	0.200664	0.0673216	-0.0801721	-0.0769711	-0.00943555	0.0467901	-0.0350344	0.1453	0.121917	0.559495	0.398469	0.340364	0.135527	-0.114418	-0.0563266	0.216984
chr1_4411429	chr1	4411429	4418647	7.218	cnv	0	-0.0371859	0.261905	0.365392	0.224059	-0.368693	0.201092	-0.179462	-0.127524	-0.163874	-0.170532	0.0708355	-0.230629	-0.0344814	-0.0873594	0.395931	0.142682	0.204678	0.198505	-0.255443	-0.189384	0.112405
chr1_4438433	chr1	4438433	4442569	4.136	dup	1	0.50195	0.202734	0.0332718	0.263002	0.659091	0.118257	0.3241	-0.101296	0.0826586	0.454073	0.889817	0.132248	0.460195	0.245292	0.501598	0.0840603	0.474585	0.975389	-0.253956	-0.166723	0.106591
chr1_4451602	chr1	4451602	4457888	6.286	dup	0	0.178769	-0.0609291	-0.387919	-0.248674	0.0474052	0.127364	-0.133348	-0.159415	-0.309	-0.0159427	0.0564127	0.0110934	0.0115893	0.00117258	0.536711	0.219535	0.168576	-0.00325609	-0.580333	-0.445578	0.0418144
chr1_4487882	chr1	4487882	4494650	6.768	dup	1	0.666342	0.483891	0.00642895	0.373145	0.54351	0.601652	0.247027	0.122074	-0.00561912	0.19692	0.47788	0.0162781	0.0976709	-0.00157588	0.753595	0.668828	0.61932	0.247026	0.00253019	-0.265232	0.672248
chr1_4611098	chr1	4611098	4623123	12.025	dup	1	0.257319	0.122518	-0.166768	-0.0113799	0.121644	0.18246	0.0804863	-0.201056	-0.185376	0.00677691	0.112348	0.03763	0.0197594	0.0444746	0.402993	0.348944	0.124207	-0.0273569	-0.326126	-0.30824	0.317125
chr1_4651428	chr1	4651428	4656360	4.932	dup	0	0.222232	0.240999	0.07484	0.179253	0.219755	0.242101	0.137788	0.342989	-0.246452	0.223144	0.110341	0.188692	0.1629	0.217313	0.439862	0.277644	0.155469	0.104636	-0.0110712	-0.133457	0.225831
chr1_4663576	chr1	4663576	4669755	6.179	dup	1	0.554168	0.547648	0.498248	0.661291	0.69593	0.226209	0.593306	0.187813	-0.677695	-0.112908	0.234452	-0.384561	-0.299281	-0.347684	-0.38539	0.16655	-0.0581588	0.0301144	-0.360236	-0.643883	-0.200009
chr1_4694142	chr1	4694142	4713241	19.099	cnv	0	0.129423	0.104684	-0.110275	0.271374	0.156844	0.201633	0.128699	0.0520069	-0.119475	0.232975	0.346162	0.15168	0.123931	0.162819	0.394701	0.25734	0.114202	0.0501305	-0.151728	-0.446257	0.211345
chr1_4955970	chr1	4955970	4960341	4.371	dup	1	0.549539	0.461165	-0.0152557	0.458508	0.587332	0.466658	0.49197	0.222924	-0.081355	0.241252	0.340661	0.295391	0.293263	0.0250376	0.557472	0.565779	0.504586	0.23784	0.013561	-0.0597713	0.619438
chr1_5009799	chr1	5009799	5021707	11.908	cnv	1	0.27952	-0.269583	-0.274539	-0.273058	0.147241	-0.12985	-0.222765	-0.315484	-0.0820508	0.13777	-0.179019	-0.0358385	-0.0652278	0.0580527	-0.00753406	-0.157091	-0.350514	-0.257951	-0.706459	-0.321832	-0.109471
chr1_5074743	chr1	5074743	5079837	5.094	dup	1	0.679717	0.543736	-0.0690832	0.470003	0.443134	0.582468	0.411293	0.364301	-0.0592201	0.206866	0.447422	0.0622294	0.0685354	0.159442	0.406763	0.2859	0.208045	0.347036	0.0452711	-0.170024	0.385476
chr1_5096614	chr1	5096614	5103342	6.728	dup	0	0.256874	0.0160303	-0.0500399	0.133557	0.225376	0.240782	0.194054	-0.242079	-0.305257	0.0937691	0.215574	0.0737919	0.100571	0.0223425	0.605151	0.550907	0.190361	-0.000184184	-0.226883	-0.42697	0.226608
chr1_5125785	chr1	5125785	5132864	7.079	dup	0	0.34667	0.170185	0.330185	0.281173	0.248264	0.0845392	0.283571	0.267143	0.293024	0.304882	0.135741	0.506409	0.15206	0.399233	0.223582	0.354649	-0.0172564	0.169358	0.172736	0.277341	0.319783
chr1_5182249	chr1	5182249	5187821	5.572	dup	1	0.306522	0.225358	0.0684754	0.427237	0.418818	0.321946	0.287616	0.333002	0.129966	0.218681	0.374803	0.157247	0.0338449	0.406922	0.326601	0.367933	0.130907	0.100129	-0.117431	-0.211452	0.356765
chr1_5221684	chr1	5221684	5225925	4.241	dup	0	0.418445	0.0368902	-0.0794435	0.00380188	0.499178	0.345316	0.196312	-0.217659	-0.143937	0.0505579	0.372861	0.149844	0.270484	0.0939123	0.426307	0.60768	0.267218	0.272938	0.312199	-0.0908584	0.339846
chr1_5368954	chr1	5368954	5396702	27.748	cnv	1	0.206151	0.0644948	-0.297896	-0.00633917	0.169587	-0.0447494	0.081673	-0.211394	-0.295576	0.0562072	0.0909462	-0.114129	-0.0659009	0.0772215	0.312465	0.212904	0.160861	-0.0554513	-0.357141	-0.373646	-0.0798391
chr1_5448574	chr1	5448574	5458217	9.643	dup	1	0.399084	0.264224	0.074265	0.209383	0.406027	0.273636	0.0826972	0.106509	-0.0368617	0.278466	0.244804	0.117625	0.13948	0.116445	0.358847	0.472488	0.287105	0.163841	-0.0678639	-0.238244	0.631344
chr1_5472473	chr1	5472473	5480179	7.706	dup	1	0.598949	0.401218	-0.178799	0.419827	0.557599	0.554055	0.386093	0.250135	-0.133454	0.449381	0.364475	0.110286	0.166113	0.0197159	0.656315	0.626552	0.412106	0.18593	0.0929227	-0.285068	0.647483
chr1_5587660	chr1	5587660	5598226	10.566	dup	1	0.234136	0.0630625	-0.158796	0.0607012	0.189828	0.125644	0.0854134	0.00327114	-0.0319179	0.193633	0.156358	-0.0613603	-0.158871	0.116126	0.391822	0.248975	0.201023	0.133861	-0.0873894	-0.28361	0.259171
chr1_5609161	chr1	5609161	5619261	10.1	del	1	0.306648	0.0264837	-0.252276	0.115588	0.324013	0.235075	0.0262906	-0.204498	-0.57431	0.0608386	0.0784011	-0.144473	-0.0943396	-0.263529	0.246054	0.332529	-0.00140829	-0.154499	-0.0715955	-0.78666	0.355562
chr1_5701316	chr1	5701316	5708018	6.702	dup	1	0.619991	0.193141	-0.228524	0.41935	0.558184	0.658942	0.378322	0.27733	-0.178924	0.270879	0.218576	0.120595	0.0854256	-0.150987	0.44546	0.491711	0.276076	0.122678	0.0649517	-0.37627	0.410072
chr1_5736684	chr1	5736684	5747059	10.375	dup	1	0.452552	0.165092	-0.131668	0.274244	0.436411	0.555401	0.141663	0.215506	-0.0440264	0.587084	0.367569	0.293136	0.168542	0.0929901	0.285758	0.267943	0.0733849	0.0553804	-0.170606	-0.182033	0.275795
chr1_5951951	chr1	5951951	5972275	20.324	del	0	-0.286114	-0.457363	-0.254252	-0.330015	-0.375618	-0.364629	-0.356983	-0.352314	-0.252285	-0.189608	-0.263317	-0.281183	-0.337285	-0.233317	-0.251312	-0.294018	-0.235497	-0.144974	-0.268444	-0.233263	-0.183742
chr1_6000962	chr1	6000962	6007523	6.561	del	0	-0.186914	-0.283639	-0.0946774	-0.168486	-0.232869	-0.363332	-0.218503	-0.220923	-0.131265	-0.251562	-0.230636	-0.368611	-0.413179	-0.192024	-0.350377	-0.377435	-0.3843	-0.336061	-0.219062	-0.363839	-0.24062
chr1_6179881	chr1	6179881	6195294	15.413	del	1	0.00123314	-0.127686	-0.0672837	-0.230362	-0.0736756	-0.25601	-0.201879	-0.19508	-0.0696886	0.0298382	-0.0911743	-0.0554209	-0.199307	0.106765	-0.0268359	-0.119289	-0.148827	-0.203157	-0.450064	-0.560233	-0.159558
chr1_6317943	chr1	6317943	6332967	15.024	del	1	-0.263946	-0.362752	-0.19411	-0.265745	-0.292392	-0.403206	-0.292855	-0.417687	-0.565091	-0.244699	-0.482897	-0.364104	-0.278704	-0.536048	-0.314926	-0.39499	-0.372626	-0.37941	-0.40437	-0.208466	-0.307858
chr1_6550730	chr1	6550730	6555371	4.641	del	0	-0.0006855	-0.115634	-0.0637763	-0.139675	-0.0474432	-0.399425	-0.206806	-0.329523	-0.546512	-0.067684	-0.469383	-0.747215	-0.254969	-0.655942	-0.463242	-0.0898734	-0.00859659	0.174484	-0.351522	-0.534281	0.0932513
chr1_6575761	chr1	6575761	6581233	5.472	dup	1	0.854637	0.816137	0.187413	0.37072	0.972745	0.713062	0.597363	0.436932	-0.15739	0.321311	0.582554	0.261224	0.149911	0.151398	0.942642	0.690777	0.613135	0.173049	-0.21456	-0.325744	0.387995
chr1_6590307	chr1	6590307	6595754	5.447	dup	1	0.314276	-0.180599	-0.451102	0.130157	0.232776	0.394857	0.0709102	0.427669	0.619742	0.629045	0.698949	0.486194	0.3699	0.466066	0.551756	0.650137	0.536392	0.56778	0.478962	-0.314204	0.589611
chr1_6602373	chr1	6602373	6606644	4.271	dup	0	0.406362	0.39345	0.00623046	0.276548	0.492037	0.485611	0.16905	-0.166145	-0.10328	0.298319	0.15542	0.184835	0.0741173	0.142175	0.816975	0.539292	0.278145	0.00590962	-0.0747758	-0.482758	0.270695
chr1_6609717	chr1	6609717	6622912	13.195	del	1	-0.0744542	-0.0721437	0.230468	-0.289862	-0.0192441	0.0666061	-0.13934	-0.0916747	-0.184917	-0.421104	0.203378	0.13979	-0.202428	0.187065	0.116367	0.130392	0.167129	0.129303	-0.226947	0.230814	0.0888853
chr1_6737840	chr1	6737840	6742550	4.71	del	0	-0.274458	-0.378628	-0.408581	-0.368643	-0.490247	-0.333846	-0.431299	-0.418381	-0.291068	-0.201067	-0.320799	-0.364609	-0.296376	-0.302376	-0.32227	-0.26653	-0.491702	-0.302333	-0.324182	-0.401679	-0.323904
chr1_6756697	chr1	6756697	6765457	8.76	dup	1	0.460261	0.205155	-0.037909	0.258969	0.331286	0.33697	0.253488	0.201396	-0.0802182	0.195003	0.193554	0.042298	0.0804975	0.091898	0.488014	0.441808	0.218967	0.185155	0.0396914	-0.285767	0.50559
chr1_6780536	chr1	6780536	6784993	4.457	cnv	0	0.240795	0.155802	1.2221	-1.72319	1.0643	-1.93864	0.226913	0.225681	1.25246	0.312375	0.954178	1.1883	0.0397919	1.15094	0.746188	0.814462	0.926325	0.947163	0.723062	0.690655	0.953838
chr1_7137436	chr1	7137436	7148958	11.522	del	1	-0.0136397	0.0528845	0.0542785	0.0652372	0.0415772	0.0701988	0.00764355	0.0763267	-0.0466581	-0.281692	-0.0584218	-0.0173534	-0.456483	-0.150396	-0.14176	-0.144358	-0.0147079	-0.0193155	-0.0557252	-0.0801023	-0.150827
chr1_7163895	chr1	7163895	7166845	2.95	dup	1	0.120528	0.0398975	0.809308	0.303745	0.590182	0.241602	0.462059	0.521554	-0.129749	-0.00172206	0.0620718	0.0420544	-0.32359	-0.136735	-0.15716	0.0384748	0.0540609	0.0442721	-0.0701933	-0.214562	0.0963849
chr1_7317342	chr1	7317342	7327114	9.772	del	1	-0.152285	-0.0556106	-0.582297	-0.120622	-0.315574	-0.0546807	-0.0804786	-0.197904	-0.33383	-0.377106	-0.123018	-0.18392	0.102895	-0.196292	-0.0215961	-0.321178	-0.0765085	-0.280978	-0.291396	-0.368746	-0.198198
chr1_7650640	chr1	7650640	7662113	11.473	cnv	0	0.511179	0.370544	-0.0464344	0.317856	0.411737	0.497923	0.376943	0.349642	0.0126038	0.297922	0.363776	0.164099	0.0649967	0.294115	0.486555	0.472279	0.304192	0.2006	0.2111	-0.187942	0.497005
chr1_7879268	chr1	7879268	7881723	2.455	del	0	0.0388583	-0.279847	-0.0672484	-0.267616	-0.0376611	-0.181146	-0.179566	-0.235097	-0.235864	-0.170987	-0.0848986	-0.234515	-0.186422	-0.331939	-0.157471	-0.109862	-0.56661	-0.0216239	-0.154906	-0.12793	-0.231966
chr1_8150140	chr1	8150140	8162968	12.828	del	1	0.13598	0.0287145	0.0102689	-0.082602	-0.0195434	-0.116166	-0.269533	-0.214371	-0.391734	-0.336088	-0.360991	-0.263189	-0.476573	-0.494301	0.0971524	0.129112	-0.0142326	-0.0816456	0.144384	-0.0642815	0.00625716
chr1_8319110	chr1	8319110	8394567	75.457	del	1	-0.045848	-0.138187	-0.104954	0.0162929	-0.302381	0.0938116	-0.0496663	0.0336757	-0.0411672	-0.174317	-0.0408339	-0.128928	-0.18497	-0.0232041	0.107596	-0.110173	-0.135061	-0.413021	-0.566521	-0.358981	-0.113773
chr1_8939827	chr1	8939827	8945466	5.639	del	0	0.0438981	-0.036171	-0.359213	0.0168935	-0.0987562	-0.123071	-0.194316	-0.212785	0.318468	-0.241722	0.104236	-0.0865811	0.174779	-0.068295	-0.0944153	-0.0756527	0.0562976	-0.290621	-0.540821	-0.317385	0.0952891
chr1_8989594	chr1	8989594	8993129	3.535	dup	1	0.32856	0.338698	0.599732	0.41472	0.332976	0.376387	0.419133	0.371427	0.245778	0.33358	0.288686	0.344562	0.0895377	0.357974	0.364658	0.377104	0.178396	0.111921	0.0826329	-0.150653	0.334701
chr1_9009337	chr1	9009337	9030331	20.994	del	0	-0.214499	-0.120078	-0.134833	-0.177159	-0.194914	-0.10182	-0.232114	-0.0475884	-0.166347	-0.064914	-0.0461958	-0.234233	-0.300736	-0.0839847	-0.422282	-0.328415	-0.187805	-0.174447	-0.168279	-0.257448	-0.249943
chr1_9037020	chr1	9037020	9040011	2.991	del	0	0.00476012	-0.205716	-0.0265179	-0.112906	-0.28739	-0.120919	-0.492904	-0.0437065	-0.375723	-0.318411	-0.389942	-0.468583	-0.153328	-0.23451	-0.285325	-0.802025	-0.328307	-0.160313	-0.290494	-0.306346	-0.24319
chr1_9231540	chr1	9231540	9262599	31.059	cnv	0	0.104178	0.0657704	-0.267631	-0.108837	0.0819543	0.0385465	-0.058335	-0.138819	-0.198263	0.111193	0.00525556	0.0499952	-0.0239433	0.0104276	0.313622	0.221376	0.151585	0.108888	-0.174945	-0.340696	0.242947
chr1_9419910	chr1	9419910	9432767	12.857	dup	1	0.449692	0.256191	-0.0720706	0.243775	0.447595	0.452227	0.310193	0.0472841	-0.29957	0.0622712	0.184901	-0.0663961	0.133379	-0.105488	0.517148	0.361054	0.25816	0.0417044	-0.16828	-0.395096	0.576889
chr1_9492470	chr1	9492470	9501875	9.405	dup	1	0.292172	0.223355	-0.110581	0.268386	0.335948	0.472405	0.216044	0.0702173	-0.153053	0.310763	0.384584	0.255955	0.115518	0.284197	0.285926	0.191473	0.235365	0.209145	-0.260252	-0.354325	0.275095
chr1_9513458	chr1	9513458	9515833	2.375	del	0	-0.210523	-0.262777	-0.253327	-0.391769	-0.371538	-0.267227	-0.337748	-0.287631	-0.288191	-0.0485639	-0.0725449	-0.132693	-0.13504	-0.00759272	-0.996475	-1.37989	-0.722382	-0.933006	-0.523293	-0.899239	-0.761717
chr1_9714424	chr1	9714424	9719136	4.712	dup	1	0.636804	0.631783	-0.17439	0.493021	0.671614	0.697837	0.330923	0.250488	-0.0788072	0.610172	0.723146	0.21745	0.454313	0.281343	0.640731	0.685073	0.722197	0.169477	-0.140072	-0.307567	0.808201
chr1_9943323	chr1	9943323	9950466	7.143	del	1	-0.178675	-0.10334	-0.264477	0.0147629	0.0272774	-0.049411	-0.0229239	-0.133097	-0.331791	-0.146102	-0.3507	-0.217475	-0.287666	-0.292246	0.0824449	-0.499332	-0.226815	-0.254917	-0.29635	-0.505138	-0.198573
chr1_10389120	chr1	10389120	10392214	3.094	del	0	-0.56224	-0.452291	-0.219758	-0.293631	-0.459764	-0.19768	-0.227422	-0.0522772	-0.295655	-0.617416	-0.323641	-0.395566	-0.48298	-0.186754	-0.375885	-0.2023	-0.416766	-0.250674	-0.3736	-0.535074	-0.280794
chr1_10701609	chr1	10701609	10707006	5.397	dup	1	0.491423	0.418553	-0.223825	0.374547	0.563026	0.570472	0.196916	0.0359771	-0.438444	0.0823672	0.305839	-0.0847933	-0.0268563	0.0428882	0.731822	0.5611	0.465936	0.0488392	-0.263006	-0.256141	0.442781
chr1_10727966	chr1	10727966	10731270	3.304	dup	0	0.374581	0.0548636	0.073351	0.0955927	0.311404	0.270904	0.21237	-0.0377451	-0.144591	0.195717	0.10733	0.139733	0.043388	0.163936	0.62706	0.356322	0.206104	0.050652	-0.176919	-0.240472	0.357721
chr1_10792045	chr1	10792045	10801170	9.125	dup	1	0.460895	0.417739	0.137256	0.383787	0.44457	0.420614	0.336965	0.302344	0.0302016	0.131585	0.294078	0.126944	0.0892756	0.0253091	0.692941	0.670284	0.405393	0.234033	-0.0403414	-0.146633	0.515729
chr1_11032594	chr1	11032594	11041157	8.563	del	1	0.14759	-0.396344	-0.0736009	-0.208431	0.148306	0.0151849	0.0482928	-0.0578446	0.0705859	0.285244	0.104651	0.150066	0.16355	0.0800326	0.0620408	-0.19595	-0.132206	-0.118286	-0.395525	-0.61084	-0.22426
chr1_11057351	chr1	11057351	11063804	6.453	dup	1	0.502158	0.420139	0.0749475	0.328274	0.416242	0.383665	0.245037	0.165014	0.103491	0.11729	0.287447	0.16331	0.133517	0.0797126	0.534942	0.42386	0.272389	0.073422	-0.00318295	0.0589862	0.398592
chr1_11116140	chr1	11116140	11119904	3.764	dup	0	-0.543802	0.162585	0.0601745	-0.0884915	-0.350658	-0.9808	0.00996909	-0.353954	0.0308432	0.248205	-0.372965	-0.185517	-0.0905343	-0.380905	0.44458	0.565586	0.33389	0.121347	0.0993179	0.13465	0.247718
chr1_11188440	chr1	11188440	11194883	6.443	del	0	-0.149754	-0.114018	-0.032539	-0.000588441	-0.137925	-0.0937185	0.102186	-0.0629919	-0.316218	-0.501252	-0.0565202	-0.160087	-0.331386	-0.234501	0.0106646	-0.0313829	-0.0688262	-0.045052	-0.0922959	-0.0916777	0.0516706
chr1_11352529	chr1	11352529	11357920	5.391	del	0	-0.0310634	-0.121382	-0.385725	-0.200848	0.109704	-0.200895	-0.370109	-0.3416	0.132755	0.0139919	-0.627989	-0.27458	-0.242951	-0.305606	-0.000730626	-0.255583	0.000923553	0.0587057	-0.144739	-0.300835	-0.0183271
chr1_11373480	chr1	11373480	11391271	17.791	del	1	-0.0344092	-0.347118	-0.147454	-0.204877	-0.0521555	-0.189425	-0.103526	-0.285394	-0.0917524	-0.00527224	-0.203144	0.00309008	-0.287293	-0.248997	-0.1224	-0.196474	-0.103645	-0.277963	-0.647552	-0.349612	-0.0203143
chr1_11612690	chr1	11612690	11629094	16.404	cnv	0	-0.144797	0.0567168	-0.104471	-0.00308269	-0.241733	0.0434859	-0.0393829	0.212041	-0.114297	-0.368064	-0.230713	-0.207295	-0.225047	-0.162581	0.163666	0.187854	0.201355	0.278463	0.232943	0.156321	0.173596
chr1_11741204	chr1	11741204	11753228	12.024	cnv	0	0.438781	0.389016	0.0250705	0.361648	0.451788	0.590429	0.230545	0.353477	0.0630157	0.248417	0.407826	0.235529	0.118137	0.127357	0.47227	0.511706	0.337869	0.316432	0.0732871	-0.0039224	0.36556
chr1_11861749	chr1	11861749	11867602	5.853	dup	1	0.561367	0.522339	-0.0429053	0.325279	0.505976	0.498988	0.238494	0.0964506	0.0366128	0.359176	0.301978	0.229125	0.189682	0.118197	0.682258	0.793047	0.515026	0.272977	0.0330634	-0.124572	0.528769
chr1_11923996	chr1	11923996	11931701	7.705	dup	1	0.41947	0.263152	-0.123323	0.181	0.304046	0.387638	0.243021	0.0583718	-0.16384	0.174223	0.0845415	-0.0653268	0.0755304	-0.02443	0.644007	0.512575	0.300618	0.0453113	0.10417	-0.236616	0.503607
chr1_12097704	chr1	12097704	12107170	9.466	dup	1	0.308958	0.299004	-0.00610244	0.16112	0.291841	0.281597	0.175707	0.0348433	-0.0221893	0.0286224	0.171736	0.00560312	0.0305313	0.0969285	0.272729	0.403192	0.140034	0.215237	-0.0158326	-0.132344	0.318124
chr1_12148272	chr1	12148272	12150933	2.661	del	0	-0.0698172	-0.353552	-0.223479	-0.0867384	-0.0837156	-0.451994	-0.0595815	-0.101249	-0.0744923	0.165793	-0.504498	-0.326179	-0.128958	0.0395204	-0.22351	0.0109504	-0.0103966	-0.213942	-1.01306	-0.448067	-0.151105
chr1_12190786	chr1	12190786	12195606	4.82	dup	1	0.328718	0.568921	-0.190816	0.406671	0.675982	0.832693	0.392227	0.368853	-0.246655	0.188223	0.57008	0.0251993	0.247468	-0.0697325	0.941175	0.764375	0.611606	0.322722	-0.0367283	-0.374581	0.651612
chr1_12713467	chr1	12713467	12719815	6.348	dup	1	0.664001	0.46071	-0.198202	0.370133	0.716209	0.652597	0.518775	0.242098	-0.0462519	0.418424	0.492219	0.110829	0.176835	0.130141	0.603073	0.704268	0.437209	0.0180703	-0.242981	-0.16861	0.66743
chr1_12893083	chr1	12893083	12898913	5.83	del	1	0.120834	0.0901209	-0.390964	-0.0199345	0.150627	-0.500266	-1.03475	-0.544039	-0.870416	-0.367956	-0.174111	-0.0323486	0.253717	-0.0189486	0.0550239	0.0672933	0.0583463	0.0554314	-0.253871	0.103503	0.0869875
chr1_12934262	chr1	12934262	12940620	6.358	del	0	-0.379216	-0.418982	-0.489433	-0.394476	-0.511402	-0.506559	-0.41467	-0.364929	-0.412991	-0.372834	-0.401411	-0.365836	-0.301762	-0.316287	-0.460514	-0.333183	-0.335285	-0.418914	-0.459485	-0.354817	-0.403846
chr1_13068311	chr1	13068311	13070717	2.406	dup	1	1.05204	0.749761	0.479378	1.15466	0.990759	0.770625	1.0856	0.951954	-0.0167872	0.688686	0.665216	0.446546	0.421782	0.389461	0.78396	0.858137	0.661728	0.483045	0.232054	-0.500067	0.80315
chr1_13097005	chr1	13097005	13103039	6.034	dup	1	0.541815	0.563481	0.281068	0.502124	0.713197	0.625701	0.555335	0.333996	-0.161313	0.562251	0.589293	0.140605	0.307482	0.179018	0.635302	0.52639	0.65765	0.396042	-0.173131	-0.320497	0.505606
chr1_13107660	chr1	13107660	13114683	7.023	del	1	0.0317278	-0.0837667	-0.0186643	-0.107975	-0.0873809	-0.194848	-0.113706	-0.000793619	0.0482108	-0.102336	-0.0988252	-0.439956	-0.457249	-0.114985	-0.205839	-0.209447	-0.18795	-0.320107	-0.17259	-0.294394	0.0613818
chr1_13281837	chr1	13281837	13285638	3.801	dup	0	0.500001	0.101484	-0.004789	0.0372465	0.118963	0.132906	-0.0332192	0.0782774	0.135077	0.051649	0.054638	0.0704929	0.222769	0.0159527	0.910488	0.33729	0.156123	0.253959	-0.0762692	-0.269295	0.232509
chr1_13475717	chr1	13475717	13481800	6.083	dup	1	0.372091	0.359355	0.100817	0.267564	0.440283	0.440958	0.35644	0.239289	0.277453	0.382113	0.302486	0.597732	0.134185	0.123496	0.358825	0.340252	0.190229	0.16713	0.24386	-0.323506	0.408994
chr1_13605686	chr1	13605686	13612899	7.213	dup	1	0.386827	0.269272	0.37211	0.358538	0.350673	0.354248	0.391895	0.360906	0.171982	0.209398	0.175901	0.443363	0.10778	0.472378	0.244845	0.278592	0.145597	0.333736	0.251494	0.214787	0.286048
chr1_13706880	chr1	13706880	13709775	2.895	del	0	0.0141547	-0.154194	-0.331306	0.0501507	-0.0196865	0.0950017	-0.136668	0.00855723	0.125845	-0.0946364	0.219456	0.158729	0.111888	0.0762389	-0.0651642	-0.115651	0.0420895	0.02293	-0.236506	-1.14477	-0.0583985
chr1_13866373	chr1	13866373	13881178	14.805	cnv	0	0.50113	0.335674	0.0626447	0.407172	0.417287	0.470326	0.299047	0.349806	-0.0602321	0.256494	0.316129	0.281142	0.119506	0.257234	0.377991	0.457573	0.272657	0.280874	0.041963	-0.387821	0.290529
chr1_13926501	chr1	13926501	13932552	6.051	del	0	-0.724432	-0.363555	-0.328504	-0.374489	-0.322245	-0.472566	-0.184819	-0.392586	-0.232098	-0.19945	-0.21373	-0.198952	-0.209939	-0.0661771	-0.33253	-0.153806	-0.244381	-0.203301	-0.192519	-0.210036	-0.101279
chr1_14047720	chr1	14047720	14056450	8.73	del	0	0.12986	0.209235	0.175721	-0.119541	0.128521	0.192956	0.0180898	-0.250378	0.0432576	-0.00617179	0.185497	0.0306809	-0.0854917	0.0712085	-0.215081	-0.297361	-0.0934362	-0.541855	-0.325699	-0.0867066	0.0283822
chr1_14059555	chr1	14059555	14070769	11.214	cnv	0	-0.343953	-0.0536634	-0.34532	-0.0185763	-0.104952	-0.172299	-0.00848123	-0.197527	-0.0490768	-0.0162341	-0.0426341	-0.0618553	-0.0753143	-0.153384	-0.0128435	0.373917	0.252317	0.254028	-0.16441	-0.0246716	0.296518
chr1_14097988	chr1	14097988	14102559	4.571	dup	0	0.148317	0.028497	-0.18912	0.155693	0.0641764	0.106515	0.0937772	-0.0845602	-0.0339697	0.068498	0.0385631	0.0179688	0.0272961	0.0785456	0.557865	0.211239	0.155547	0.125014	0.145215	-0.190291	0.275563
chr1_14556124	chr1	14556124	14566605	10.481	del	0	0.0540985	0.0627718	-0.0354879	0.0899448	0.132951	0.181803	0.154481	0.0861482	0.0228772	0.0947368	0.0567022	0.121678	0.0391162	0.308708	0.0725791	0.0724955	0.0650143	0.0485277	-0.198379	-0.34115	0.121897
chr1_14601848	chr1	14601848	14608286	6.438	del	1	-0.0948444	-0.190352	-0.213435	-0.0816097	-0.237947	-0.243019	-0.236558	-0.191753	-0.184141	-0.200039	-0.500677	-0.313693	-0.54285	-0.279116	-0.133346	-0.229961	-0.284358	-0.364365	-0.415079	-0.437586	-0.137224
chr1_14732561	chr1	14732561	14736557	3.996	dup	0	0.0650966	0.000581216	-0.349762	-0.0711741	0.109752	-0.0760102	0.0346644	-0.122621	-0.222037	0.188639	0.0725489	0.092597	0.00393453	0.0960374	0.489899	0.271159	0.26195	-0.161702	-0.117676	-0.13265	-0.0800369
chr1_14769347	chr1	14769347	14774618	5.271	dup	1	0.198637	0.256019	-0.172377	0.227553	0.449105	0.43636	0.149387	0.01846	-0.323529	0.178301	0.298402	-0.0484509	0.0916334	0.00344499	0.653602	0.573137	0.399101	0.086575	-0.247718	-0.167845	0.375088
chr1_14813658	chr1	14813658	14832720	19.062	del	1	-0.051388	-0.263638	-0.139947	-0.175423	-0.143032	-0.0693524	-0.109769	-0.189654	-0.147465	-0.143597	-0.118033	-0.216878	-0.156291	-0.159436	-0.293046	-0.115918	-0.273766	-0.236358	-0.273775	-0.379242	-0.25844
chr1_14996311	chr1	14996311	15000001	3.69	del	0	0.0285806	0.131471	-0.0696438	-0.337529	-0.154208	-0.361331	-0.147112	-0.147341	-0.147805	0.0129202	0.0387964	-0.165453	0.100306	-0.352697	-0.161531	-0.497454	-0.146876	-0.163312	0.0332773	-0.11607	-0.00952631
chr1_15112968	chr1	15112968	15124334	11.366	del	1	-0.176598	-0.220502	-0.100756	-0.295189	-0.287594	-0.288917	-0.210717	-0.133595	-0.233992	-0.12107	-0.196964	-0.213551	-0.309599	-0.235773	-0.221406	-0.343968	-0.308285	-0.367152	-0.418503	-0.462505	-0.369757
chr1_15255428	chr1	15255428	15265708	10.28	dup	1	0.496078	0.263556	0.027354	0.319163	0.35574	0.503823	0.261076	0.172685	-0.153186	0.288425	0.295449	-0.0193987	0.0369438	0.165754	0.451859	0.486108	0.232576	0.10276	-0.037888	-0.17411	0.421845
chr1_15318521	chr1	15318521	15322962	4.441	dup	1	0.422178	0.380357	0.124224	0.194757	0.597692	0.634229	0.161552	0.0077456	-0.0973971	-0.0107361	0.00493282	0.0845547	0.00452553	0.081543	0.828207	0.518921	0.522025	0.0454509	0.0694005	0.253175	0.483999
chr1_15390954	chr1	15390954	15395002	4.048	del	1	0.200642	-0.422241	-0.695232	0.187141	0.173493	0.3577	-0.522575	-0.993529	-0.363676	0.226383	-0.195561	-0.221094	0.162191	-0.850946	-0.28188	0.0680061	0.00589044	-1.37781	-0.63753	-0.495938	-0.0999783
chr1_15497106	chr1	15497106	15507941	10.835	del	1	-0.0295621	-0.0445971	0.00543176	-0.0132695	0.0529718	-0.0329208	-0.0153149	-0.00625748	-0.273643	-0.0640921	-0.233874	-0.310733	-0.0333198	-0.516911	-0.109971	-0.0566388	-0.132342	-0.110982	0.0840485	-0.143558	-0.106777
chr1_15604435	chr1	15604435	15607601	3.166	del	0	0.0854484	-0.0155741	-0.0446366	-1.0643	-0.0678623	0.0182323	-0.252719	-0.210252	0.057744	-0.0397884	0.172276	-0.0332093	0.0678507	0.05987	0.164175	0.0126205	0.0623466	0.0919503	0.148947	-0.0213215	0.165685
chr1_15931846	chr1	15931846	15934791	2.945	del	0	-0.0925259	-0.0116245	-0.0728862	-0.0195392	-0.00377698	0.0107468	-0.0705497	0.0519516	-0.02523	0.115998	0.139545	0.0243272	0.0241137	-0.0949151	-1.03857	-0.229266	-0.064789	0.0576139	-0.697696	0.128622	-0.0260526
chr1_16111761	chr1	16111761	16121444	9.683	del	0	-0.23967	-0.165269	-0.349621	-0.179649	-0.150751	-0.0777087	-0.132472	-0.37719	-0.229954	-0.187804	-0.140582	-0.105631	-0.116961	0.000849798	-0.160215	-0.208204	-0.0748797	-0.149611	-0.377026	-0.377154	-0.307745
chr1_16255578	chr1	16255578	16259617	4.039	del	1	0.0887991	-1.3235	0.111262	0.213059	0.0210541	0.210413	-1.07204	0.146117	-0.859953	-0.860744	-0.872322	0.0863932	0.0120927	-0.849135	0.099174	0.0218335	-0.0599468	-0.0754363	-0.00135553	-0.0902783	0.128338
chr1_16491573	chr1	16491573	16502729	11.156	cnv	1	0.356195	0.249772	0.0757115	0.211364	0.359687	0.330391	-0.0303661	0.265119	0.00177229	0.0330873	0.25548	0.0417343	0.0934099	0.226444	0.18779	0.204107	0.223458	0.0116016	-0.0420756	-0.00659308	0.00428245
chr1_16554638	chr1	16554638	16565263	10.625	del	1	-0.307884	-0.124984	-0.394528	-0.338765	-0.308614	-0.150143	-0.115685	-0.198422	0.108619	0.173939	0.224989	0.135691	0.0716675	0.0523639	-0.0422795	0.0461646	-0.0661519	-0.120574	-0.509444	-0.286786	0.0510447
chr1_16578992	chr1	16578992	16581696	2.704	del	0	-0.0298426	0.0244158	0.0722897	-0.0850998	-0.224471	-1.37439	-0.0510321	-0.0355981	-0.101215	-0.151973	-0.0439589	0.0576164	-0.145374	-0.0427371	-0.0533711	-0.0590351	-0.0830387	0.108334	-0.214644	-0.0571568	-0.0279692
chr1_16707386	chr1	16707386	16715740	8.354	del	0	-0.0730808	-0.126578	0.0355984	0.0262343	-0.278245	-0.00234915	-0.131203	-0.446864	-0.0282225	-0.0664209	-0.1009	-0.135484	-0.12664	0.0376211	0.00381956	0.0521488	0.0831628	0.089946	0.129164	0.0495733	0.116889
chr1_17166965	chr1	17166965	17171188	4.223	del	0	0.0456918	0.0403432	0.0696987	0.0882269	0.0055883	0.052479	0.159161	0.0795562	-0.10918	-0.00613396	-0.0471718	0.0275341	0.130322	0.1019	-0.48652	-0.293061	-0.337677	-0.807979	-0.24916	0.0238263	-0.361037
chr1_17200955	chr1	17200955	17214396	13.441	dup	1	0.374218	0.220732	0.0203043	0.264683	0.345608	0.334832	0.256338	0.232042	-0.0204542	0.183773	0.328912	0.168221	0.143164	0.0797678	0.361639	0.462874	0.225059	0.251197	-0.00982822	-0.137563	0.342717
chr1_17357113	chr1	17357113	17366666	9.553	del	1	-0.136179	-0.0908806	-0.185051	-0.216009	-0.224508	-0.219023	-0.0428879	-0.193552	-0.37566	-0.294855	-0.223281	-0.342464	-0.258308	-0.221828	-0.32767	-0.222127	-0.120522	-0.496171	-0.222232	-0.513815	-0.23874
chr1_17574475	chr1	17574475	17582296	7.821	del	0	-0.575119	-0.244886	-0.261826	-0.199656	-0.146314	-0.375374	-0.293603	-0.275777	-0.1892	-0.33266	-0.148796	-0.227918	-0.145191	-0.201372	-0.429256	-0.319751	-0.183871	-0.0769277	0.0831672	-0.0108923	-0.178382
chr1_17744990	chr1	17744990	17753671	8.681	dup	1	0.431767	0.352626	0.0749339	0.321401	0.480183	0.618399	0.391776	0.0507813	-0.203208	0.244651	0.350737	0.00848896	-0.0622486	0.160946	0.550174	0.492384	0.207141	0.17156	-0.0919899	-0.246075	0.350018
chr1_17776636	chr1	17776636	17778975	2.339	del	0	-0.4495	-0.383621	0.0179065	-0.249105	-0.191799	0.250249	-0.171224	-0.229037	-0.153552	-0.309698	-0.267142	-0.118875	-0.34479	-0.0837815	-0.597336	-0.490207	-0.432766	-0.21115	-0.444676	-0.353533	-0.5658
chr1_17818062	chr1	17818062	17825865	7.803	del	1	-0.480648	-0.388653	-0.271078	-0.504207	-0.418603	-0.0114986	-0.249527	-0.668303	-0.236551	0.105469	-0.156143	0.165905	-0.180154	-0.0477911	-0.0156626	-0.157104	-0.16158	-0.503068	-0.404599	-0.558522	0.219359
chr1_17841607	chr1	17841607	17847610	6.003	dup	1	0.474409	0.455561	-0.0400743	0.305442	0.508145	0.377869	0.321572	0.247324	0.0107977	0.358655	0.388647	-0.0455619	0.349016	0.241363	0.41631	0.537894	0.289732	0.374653	0.179915	-0.414502	0.466314
chr1_18076592	chr1	18076592	18082755	6.163	dup	1	0.358169	0.128335	0.173683	0.159792	0.371099	0.353589	0.231714	0.0785208	0.0221203	0.12631	0.157555	0.145836	-0.113199	0.121553	0.595432	0.385934	0.455146	0.194036	0.0528397	-0.0388312	0.308156
chr1_18099390	chr1	18099390	18123656	24.266	del	1	-0.507459	-0.530007	-0.672382	0.0216159	-0.60266	0.0412761	-0.626418	-0.16147	0.197672	-0.0759399	0.274462	-0.231074	-0.204696	0.316749	-0.0345171	-0.0641211	0.175099	-0.0492574	0.273329	-0.230359	0.10608
chr1_18340948	chr1	18340948	18350378	9.43	cnv	0	0.210785	0.0265851	-0.127813	0.122964	0.0721393	0.255233	0.162645	0.00120446	-0.0633216	0.16985	0.215745	0.0897739	0.187868	0.110184	0.194553	0.236255	0.0832568	-0.016873	0.109413	-0.52754	0.0743167
chr1_18370787	chr1	18370787	18375905	5.118	dup	1	0.821535	0.751534	0.168627	0.570043	0.8992	0.901339	0.590039	0.257456	-0.236115	0.255093	0.414876	0.225152	0.224916	-0.0616044	1.06495	0.99277	0.524512	0.257874	0.109296	-0.00722885	0.937103
chr1_18505106	chr1	18505106	18510706	5.6	del	1	0.0558634	0.024177	0.158595	0.192712	0.000702638	0.466115	0.0876591	0.0348845	-0.195057	0.26625	-0.0235321	0.444696	0.0900016	-0.0876075	0.131274	-0.631862	0.117432	0.14913	0.10507	-0.711652	0.150163
chr1_18512555	chr1	18512555	18517137	4.582	dup	0	0.151868	0.0304541	-0.411537	-0.163316	0.478272	-0.0286561	0.0179184	-0.424451	-0.208328	-0.0315354	0.0541396	-0.0921146	-0.0212596	0.0523784	0.471615	0.349581	-0.02335	-0.173705	-0.200757	-0.362889	0.193407
chr1_18740017	chr1	18740017	18748643	8.626	dup	0	0.414034	0.243518	0.039572	0.286957	0.209623	0.471298	0.366169	0.189407	0.0619609	0.438619	0.266966	0.394877	0.222615	0.453128	0.261096	0.338256	0.248391	0.421376	0.189681	-0.238953	0.194123
chr1_18864880	chr1	18864880	18871091	6.211	del	0	-0.275283	-0.289786	-0.201893	-0.106657	-0.295485	-0.198898	-0.170575	-0.217941	-0.327149	-0.238513	-0.252788	-0.0721582	-0.391416	-0.320066	-0.445733	-0.370343	-0.260046	-0.244569	-0.281243	-0.499069	-0.306658
chr1_18959169	chr1	18959169	18961506	2.337	del	0	-1.5779	-0.60808	-0.465835	-0.512369	-1.07167	0.04541	-1.07287	-0.0744025	-1.05718	-0.872747	-0.877154	-0.629553	-0.734533	-0.846199	0.10474	-0.415284	0.0484319	-0.28737	0.123487	-1.22115	-0.780841
chr1_19089537	chr1	19089537	19094513	4.976	del	0	0.0376824	-0.00036053	-0.0598231	-0.0158099	-0.121311	-0.0492996	-0.036815	-0.105722	0.0637015	-0.0791964	0.00174924	0.0330405	-0.0783065	-0.0478647	-0.503878	-0.409688	-0.419205	-0.708197	-0.578819	-0.530463	-0.370493
chr1_19110964	chr1	19110964	19119127	8.163	cnv	0	0.337071	0.211857	-0.0554789	0.155107	0.195273	0.262123	0.238675	0.188722	-0.0472281	0.183444	0.2227	0.152432	0.14726	0.017932	0.145066	0.187561	0.17756	0.0733306	-0.037649	-0.427987	0.283926
chr1_19122274	chr1	19122274	19124675	2.401	dup	0	0.25332	0.305627	0.242703	0.271342	0.266474	0.289605	0.469172	0.343182	0.370349	0.347921	0.304264	0.286499	0.254647	0.309892	0.48748	0.40315	0.513916	0.373111	0.56731	0.501281	0.414005
chr1_19181528	chr1	19181528	19186248	4.72	dup	0	-0.377935	0.294676	0.371259	-0.386387	-0.399964	-0.157621	-0.370794	0.606125	-0.227969	-0.154616	-0.235927	-0.321131	-0.394458	-0.359547	-0.283881	-0.233407	-0.0975598	-0.276814	-0.245907	-0.184755	-0.25405
chr1_19241569	chr1	19241569	19276451	34.882	del	0	-0.151479	0.165262	0.222672	-0.0707757	0.0442616	0.262936	-0.0859858	0.353084	-0.0864717	0.210913	0.289706	-0.190861	-0.00643788	0.135092	-0.519355	-0.287171	0.0796623	-0.158284	0.265802	-0.176767	-0.34414
chr1_19277375	chr1	19277375	19320799	43.424	del	0	0.033383	0.065867	0.0707974	0.0366185	0.0781091	0.0694257	0.0661013	0.0714265	0.0829583	0.0443839	-0.516365	0.0475877	0.0186009	-0.0156386	-0.0216792	-0.062936	-0.0617327	0.0219737	-0.00561617	-0.0514826	-0.000337597
chr1_19422300	chr1	19422300	19429994	7.694	dup	0	0.453265	0.372509	0.2812	0.187329	0.205375	0.124787	0.10465	0.0707463	0.18169	0.0250606	0.0881203	0.170043	0.136896	0.043698	0.250962	0.148831	-0.0024343	0.0372351	0.240659	-0.00485394	0.225707
chr1_19490161	chr1	19490161	19497268	7.107	dup	0	-0.0303982	0.251627	0.412303	0.064242	0.12062	0.0966991	0.0836387	0.415754	0.225628	0.00311799	-0.0909325	0.332988	0.457891	0.243133	0.135775	0.00427323	-0.126664	0.271294	0.276325	0.109783	0.107929
chr1_19567249	chr1	19567249	19573640	6.391	dup	1	0.220618	0.131951	-0.141351	0.44887	0.444187	0.403219	0.41766	0.14839	-0.168234	0.23622	0.324413	-0.00929534	-0.0602559	-0.0140995	0.411173	0.301427	0.236668	-0.0403043	-0.17196	-0.0303083	0.322881
chr1_19780918	chr1	19780918	19783924	3.006	del	0	0.0188193	-0.0456935	-0.0611714	-0.0938349	-0.239911	-0.109667	-0.0682548	0.0161644	0.0673889	-0.00730029	-0.430744	-0.0441853	-0.174945	0.0336871	0.0506708	-0.0325668	-0.625264	-0.211931	0.154341	-0.270387	-0.0805577
chr1_20248125	chr1	20248125	20251874	3.749	del	0	-0.271864	-0.430878	-0.45554	-0.369251	-0.445553	-0.425079	-0.624192	-0.376225	-0.397883	-0.235964	-0.344501	-0.396653	-0.362593	-0.208802	-0.355628	-0.337568	-0.394352	-0.324924	-0.354524	-0.404379	-0.393921
chr1_20266960	chr1	20266960	20269241	2.281	del	1	0.0416432	-0.11098	-0.102937	-0.137076	-0.06704	-0.0147823	-0.019731	-0.203553	-0.0156613	0.00689375	-0.137751	0.0467819	-0.192147	0.0412123	-0.70761	-0.439517	-0.127757	-0.322425	-0.608565	-0.7543	-0.311338
chr1_20594631	chr1	20594631	20600288	5.657	del	0	-0.141836	-0.159172	-0.065456	-0.18896	-0.0463537	-0.0251398	-0.139258	-0.0918189	-0.0964069	-0.345718	-0.176452	-0.458996	-0.291323	-0.220854	0.0476074	-0.0281959	-0.0573151	0.0543414	0.013394	-0.207098	-0.0392389
chr1_20602669	chr1	20602669	20605778	3.109	del	0	-0.222108	-0.426612	-0.280615	-0.18859	-0.571617	-0.262988	-0.504918	-0.167691	-0.300868	-0.180323	-0.0560221	-0.3268	-0.475033	-0.190607	-0.548476	-0.451577	-0.546718	-0.526707	-0.29442	-0.508852	-0.568172
chr1_20614809	chr1	20614809	20619539	4.73	dup	0	0.11894	0.0961969	0.215985	0.102959	0.147317	0.192835	0.207601	0.0628153	0.112819	0.0512657	0.0212885	0.00256783	-0.14115	0.105291	0.70431	-0.199143	-0.162699	-0.0151104	0.0960525	0.0286582	0.218074
chr1_20659095	chr1	20659095	20662731	3.636	del	0	-0.213201	0.0165867	-0.165168	-0.101018	-0.0263077	-0.0986725	-0.0453949	-0.0790663	-0.332928	-0.447446	-0.24644	-0.241414	-0.502044	-0.0615309	-0.256213	-0.0962711	-0.202847	-0.0548836	-0.32582	-0.215328	-0.0717829
chr1_20707770	chr1	20707770	20713682	5.912	dup	0	0.230721	0.224527	0.0501728	0.237373	0.245516	0.125647	0.191022	0.0376949	-0.0173598	0.053709	0.0582251	0.161864	0.0571185	0.181852	0.336153	0.301079	0.265796	0.119009	-0.0747895	-0.058417	0.230386
chr1_20899984	chr1	20899984	20903608	3.624	del	0	0.026551	0.0144815	0.189652	0.0547961	0.0710222	0.0526073	-0.0466986	0.0255662	-0.00691201	0.173083	0.00820384	0.132371	-0.079325	0.105731	0.146508	0.053222	0.111295	-1.08492	-0.0356258	-0.155505	-0.0427818
chr1_21046068	chr1	21046068	21051738	5.67	del	0	-0.0989949	-0.182091	-0.24189	-0.206652	0.0623723	0.0150634	-0.142738	-0.20605	-0.192042	0.0987919	-0.0471653	-0.0928767	-0.0747364	-0.160428	-0.0962688	0.0617519	-0.0506139	0.0269567	0.0476022	0.0056733	-0.872667
chr1_21279010	chr1	21279010	21286678	7.668	del	1	-0.194694	-0.169092	-0.655549	-0.463472	-0.0233783	-0.144857	-0.192854	-0.372491	0.029267	-0.215053	0.12606	0.0528317	-0.0890291	0.037145	-0.29006	-0.194882	-0.14788	-0.0293931	-0.314117	-0.659293	-0.207633
chr1_21331088	chr1	21331088	21338094	7.006	cnv	0	0.307475	0.100708	-0.381967	0.241521	0.179573	0.446795	0.22888	0.0732812	-0.102195	0.165118	0.0064456	-0.0101414	-0.0967209	-0.0559557	0.449372	0.510272	-0.021783	0.00517804	-0.14404	-0.492207	0.487358
chr1_21402052	chr1	21402052	21408116	6.064	del	1	0.0542505	-0.152324	-0.88249	-0.238046	0.183753	0.0654766	-0.0955568	-0.311608	-1.00923	-0.770838	-0.549686	-0.29946	-0.47182	-0.217962	0.0900932	-0.218964	-0.0366802	-0.0595424	-0.429499	-0.0420124	0.0998353
chr1_21543741	chr1	21543741	21559283	15.542	del	0	-0.229065	-0.259422	-0.115721	-0.279344	-0.269502	-0.168348	-0.354495	-0.221899	-0.36717	-0.298777	-0.15604	-0.469068	-0.305004	-0.0657689	-0.141958	-0.17608	-0.270444	-0.119141	-0.16133	-0.251319	-0.232282
chr1_21568170	chr1	21568170	21576602	8.432	dup	1	0.218243	0.279998	-0.0272105	0.28557	0.25226	0.22183	0.0734973	0.0323377	0.0600511	0.235429	0.189164	0.209871	0.22473	0.31894	0.474448	0.424777	0.181999	0.229579	0.0264604	0.00805782	0.39619
chr1_21940892	chr1	21940892	21945044	4.152	dup	0	0.241731	0.0232613	-0.29856	-0.112836	0.236116	0.0691075	0.0773315	-0.124561	-0.00648489	-0.027914	0.114465	0.0755595	-0.165151	0.124704	0.678654	0.377515	0.234199	0.0229945	-0.0499239	-0.231573	0.221096
chr1_21956033	chr1	21956033	21963018	6.985	del	0	-0.173153	-0.221061	-0.288734	-0.257452	-0.28512	-0.306189	-0.202285	-0.27143	-0.226002	-0.292801	-0.271447	-0.193427	-0.350209	-0.138402	-0.264396	-0.291016	-0.193691	-0.24873	-0.374909	-0.129086	-0.21532
chr1_22092285	chr1	22092285	22099662	7.377	del	1	-0.470008	-0.511765	-0.733906	-0.452293	-0.0164098	-0.568348	-0.644992	0.061885	-0.51464	-0.436174	-0.355812	-0.355695	-0.331175	-0.378438	0.366024	0.300889	-0.0869314	0.305691	0.214108	0.0144269	0.153791
chr1_22287288	chr1	22287288	22290270	2.982	dup	0	-0.0257995	0.00814325	-0.164338	0.0577702	0.324548	0.242338	0.0149561	-0.175844	-0.224244	0.0325424	0.17898	0.173375	0.225373	0.260212	0.646812	0.336107	0.166875	0.0258686	0.00480813	-0.152531	0.0899716
chr1_22425640	chr1	22425640	22430824	5.184	dup	0	0.116646	0.0129528	-0.147648	-0.0238317	0.0625065	0.206789	0.00753922	-0.206123	-0.034418	0.047514	0.182839	0.0711404	0.157307	0.0656921	0.512524	0.37408	0.0634462	0.127919	-0.218753	-0.111468	0.405782
chr1_22499942	chr1	22499942	22512978	13.036	dup	1	0.453763	0.370759	0.289287	0.315548	0.379572	0.276242	0.308245	0.324611	-0.0673309	0.301207	0.302235	0.108605	0.0381885	0.0789975	0.343144	0.350539	0.326152	0.341419	0.124903	-0.232253	0.393937
chr1_22655717	chr1	22655717	22659241	3.524	dup	1	0.568561	0.330964	0.694203	0.668029	-0.111967	0.337987	0.201295	-0.0379878	0.253473	0.411231	0.384909	0.216618	0.351583	0.595292	0.385215	0.427613	0.441956	0.304431	0.477048	0.562223	0.589381
chr1_22992589	chr1	22992589	23003017	10.428	cnv	0	0.00676366	0.0784921	-0.15039	-0.0392694	0.0333006	0.0199082	-0.0383019	0.00758745	-0.116306	-0.0337275	-0.0641847	-0.00918231	-0.134531	-0.0275769	0.0814641	0.028973	-0.209359	-0.0449312	-0.1435	-0.457036	0.0108042
chr1_23087278	chr1	23087278	23091455	4.177	del	1	-0.0913093	-0.0780802	-0.0128629	-0.120609	-0.79761	-0.0693122	-0.651589	-0.527286	-0.281602	-1.27204	-0.148453	-0.547024	-0.647537	-0.398576	0.108784	-0.00947215	-0.207369	-0.173101	0.0285513	-0.449326	-0.485137
chr1_23187377	chr1	23187377	23191579	4.202	dup	1	0.230373	0.230273	-0.413949	0.0774946	0.341299	0.312462	-0.172323	-0.136904	-0.359675	-0.0758949	0.132126	-0.0495358	-0.116277	0.0380593	0.855652	0.525901	0.305098	0.0526758	-0.315987	-0.293095	0.177532
chr1_23274433	chr1	23274433	23281264	6.831	dup	1	0.381543	0.390934	-0.184792	0.161763	0.328344	0.2621	0.209459	0.0369956	-0.350949	0.302135	0.296083	0.115135	0.0196982	0.0843866	0.448283	0.384815	0.264216	0.0460999	-0.0834614	-0.29374	0.328783
chr1_23376536	chr1	23376536	23382491	5.955	dup	0	0.0973087	0.246893	0.134343	0.274119	0.253762	0.199882	0.197829	0.0311771	-0.00447672	0.249239	0.207045	0.175169	0.159106	0.264269	0.590572	0.395242	0.1128	0.0738591	0.00910038	0.237335	0.30717
chr1_23435639	chr1	23435639	23438134	2.495	dup	1	0.608532	0.180057	0.462763	0.268351	0.325931	0.400106	0.272781	0.251845	-0.0178544	0.272252	0.178134	0.186636	0.522672	0.266171	0.669128	0.582767	0.297256	0.0955779	0.0223545	-0.237594	0.329594
chr1_23829220	chr1	23829220	23834451	5.231	dup	0	0.348379	0.192072	-0.0115725	0.27654	0.231373	0.295929	0.134902	0.0625657	0.102401	0.16103	0.246521	0.28643	-0.0281573	0.168551	0.393082	0.421207	0.171801	0.165358	0.0310677	-0.0369834	0.2828
chr1_23844682	chr1	23844682	23866420	21.738	dup	0	-0.0658804	-0.0581515	-0.0751966	-0.0361133	-0.161227	-0.0763856	-0.0534895	-0.0919812	-0.0769271	-0.052379	-0.000458495	-0.0714714	-0.0219868	0.578361	-0.0473693	-0.0232658	-0.0384016	-0.0626896	-0.0684495	-0.00406209	-0.0193335
chr1_23946792	chr1	23946792	23951944	5.152	dup	1	0.243826	0.0998872	-0.372501	0.0971773	0.313868	0.303614	0.114558	-0.0922485	-0.119314	-0.00562677	0.28641	0.0135164	0.078851	-0.0233593	0.550999	0.408794	0.292195	0.0124156	-0.107371	-0.121908	0.278643
chr1_23987060	chr1	23987060	23998846	11.786	cnv	1	-0.264376	-0.234177	-0.306688	-0.212433	0.150975	-0.191562	0.0900647	0.0499112	-0.196588	-0.14895	-0.152582	-0.325238	-0.214931	-0.290461	0.165552	0.24532	0.125284	0.201232	-0.331859	0.270258	0.216646
chr1_24065170	chr1	24065170	24149875	84.705	del	0	-0.158402	0.0278875	0.123661	0.0184356	0.125254	0.20857	0.0368898	0.105487	-0.381318	-0.00347066	0.164885	-0.195965	-0.173851	0.147085	-0.446552	-0.262779	-0.0721704	-0.0210173	0.203661	-0.103344	-0.374651
chr1_24183030	chr1	24183030	24188318	5.288	dup	1	0.321355	0.219327	-0.0306208	0.192267	0.37951	0.335522	0.123719	0.0526372	-0.048781	0.1077	0.127806	0.11802	0.198352	0.0643614	0.624726	0.617791	0.154598	0.132219	-0.139309	-0.0338172	0.3218
chr1_24343631	chr1	24343631	24349613	5.982	dup	1	0.397043	-0.0672875	-0.0953364	0.20539	0.511293	0.514463	0.291737	-0.0902113	-0.282765	0.227872	0.289969	0.162538	0.156138	-0.0758448	0.527858	0.489041	0.0943612	-0.125904	-0.262557	-0.329519	0.21733
chr1_24387604	chr1	24387604	24390529	2.925	del	1	0.193097	0.215815	0.176789	0.162516	-1.17708	0.211	-1.08719	-0.877955	0.180373	0.188258	0.185068	0.0887828	0.0779368	0.0760128	0.307424	0.18421	0.0712308	0.173138	0.127274	0.288188	0.094758
chr1_24455940	chr1	24455940	24462146	6.206	dup	1	0.441671	0.392722	-0.0553993	0.361825	0.373913	0.486898	0.446564	0.402434	0.0871255	0.351357	0.624877	0.452932	0.436745	0.306518	0.382623	0.520888	0.518929	0.364001	0.220673	-0.244835	0.452621
chr1_24953703	chr1	24953703	24958909	5.206	del	1	-0.0238127	-0.834185	-0.794816	-0.113249	-0.307542	-0.0634361	-0.12164	-0.0726286	-0.0387542	-0.191403	-0.082748	-0.23152	-0.176418	-0.584619	-0.128668	-0.233752	-0.0270493	-0.0681481	0.00325548	-0.180301	-0.58304
chr1_25214628	chr1	25214628	25219682	5.054	del	0	-0.088816	-0.269219	-0.361358	-0.171952	-0.247288	-0.193631	-0.359011	-0.190423	-0.663835	-0.0210242	-0.338421	-0.230357	-0.178566	-0.180626	-0.156812	-0.283511	-0.171129	-0.20817	-0.314687	-0.263546	-0.209965
chr1_25524630	chr1	25524630	25534213	9.583	cnv	0	-0.0131815	-0.194801	-0.409995	-0.680309	-0.0787976	-0.264774	-0.120728	-0.335701	0.0121551	0.256901	0.0533635	-0.0394033	-0.0488967	0.0620552	-0.128481	-0.241317	0.103762	0.0366274	0.0329188	-0.0104204	-0.0110314
chr1_25622720	chr1	25622720	25631278	8.558	dup	1	0.291429	0.170898	-0.152509	0.0964707	0.308417	0.149226	0.0624345	-0.0639876	-0.0955203	0.179134	0.120616	0.0361773	0.0296168	0.0401501	0.389218	0.357835	0.146235	0.0623566	-0.0889037	-0.0234126	0.313213
chr1_25682444	chr1	25682444	25688741	6.297	dup	1	0.53099	0.466893	0.0384704	0.41709	0.389777	0.569683	0.453677	0.194697	0.0111273	0.305208	0.458623	0.106098	0.131746	0.0508635	0.624536	0.575571	0.316646	0.164533	0.172508	0.0134997	0.661683
chr1_25805575	chr1	25805575	25811286	5.711	del	0	-0.0146274	-0.0311122	-0.216742	-0.129493	-0.14814	-0.0172051	-0.0372092	-0.106275	-0.168903	-0.233696	-0.316793	-0.119999	-0.0133134	-0.11753	-0.165353	-0.107015	-0.229162	-0.239182	-0.227548	0.0290755	-0.430957
chr1_25843406	chr1	25843406	25860541	17.135	cnv	0	0.134557	0.0296912	-0.132847	0.0339976	0.087584	0.0759751	0.0248285	0.0407888	-0.0857776	0.140486	0.116011	0.0500832	0.031573	0.0440278	0.108182	0.0311353	0.0565318	-0.0591428	-0.0747813	-0.391391	-0.031121
chr1_25868409	chr1	25868409	25882399	13.99	del	1	0.0166878	-0.175229	-0.302338	-0.260899	-0.0869443	-0.221108	-0.129838	-0.0768253	-0.39778	-0.0724528	-0.113426	-0.194555	-0.611031	-0.178148	-0.0669747	-0.0313128	-0.116301	-0.113252	-0.0586532	-0.0953073	-0.000688121
chr1_25891896	chr1	25891896	25904393	12.497	dup	1	0.423794	0.252792	-0.0699721	0.283461	0.460378	0.290256	0.29058	0.247804	-0.0337799	0.133241	0.351914	0.132974	0.144196	0.132458	0.349096	0.474484	0.505862	0.208134	0.0193924	-0.101847	0.454014
chr1_26028037	chr1	26028037	26036340	8.303	dup	1	0.436148	0.402735	-0.0674795	0.274868	0.431732	0.40937	0.333814	0.291324	0.0305898	0.184329	0.412793	0.191083	0.190369	0.0393889	0.610783	0.634042	0.411664	0.252587	0.0793134	-0.0607313	0.478523
chr1_26103051	chr1	26103051	26109466	6.415	del	0	-0.106459	-0.191603	-0.126629	-0.356251	-0.0972089	-0.294364	-0.19738	-0.290559	-0.177187	-0.045733	-0.0721161	-0.236812	0.0109982	-0.0591572	-0.122855	-0.0632541	-0.276244	-0.145193	-0.0775214	-0.0362041	-0.167801
chr1_26175568	chr1	26175568	26177991	2.423	dup	0	0.428499	0.367404	0.294135	0.191328	0.372568	0.324773	0.00620001	0.111957	-0.0630377	0.226074	0.382318	0.336152	0.0371517	-0.11387	0.5151	0.342466	0.265512	0.225934	-0.17082	-0.241015	0.538623
chr1_26246449	chr1	26246449	26263855	17.406	dup	0	0.100517	0.0597705	-0.0901179	0.152168	0.314168	0.215476	-0.0280827	-0.0594632	-0.185451	-0.0418518	0.130674	0.0540063	0.0721123	0.0431719	0.460525	0.267355	0.134284	0.10173	-0.204569	-0.238431	0.163391
chr1_26310619	chr1	26310619	26327549	16.93	dup	1	0.221938	0.214673	-0.210738	0.140672	0.27557	0.05688	0.158272	0.0375675	-0.0579449	0.0651565	0.208546	0.128053	0.0753912	0.0644031	0.350971	0.278006	0.172466	0.12943	0.0014318	-0.0611629	0.345538
chr1_26439257	chr1	26439257	26447895	8.638	dup	1	0.405415	0.342752	0.0589026	0.333472	0.454581	0.528613	0.354946	0.249609	0.101358	0.203814	0.422726	0.214961	0.18148	0.276542	0.530946	0.539735	0.389502	0.163078	-0.038663	0.0345223	0.354612
chr1_26611698	chr1	26611698	26617230	5.532	dup	1	0.596977	0.174745	-0.0738961	0.527047	0.494317	0.117461	0.0773253	-0.1662	-0.283356	-0.20436	-0.10598	-0.127864	-0.07753	-0.2586	0.621903	0.688241	0.220713	0.485759	-0.33943	-0.424012	0.435423
chr1_26654917	chr1	26654917	26665226	10.309	del	1	0.0604757	0.00772374	-0.139277	-0.0963685	0.0156296	0.015011	0.021819	0.00152913	-0.69317	-1.81011	0.0719712	-0.133677	-0.00793133	-0.609995	0.0216165	-0.0137799	0.0103172	-0.0255657	0.052335	0.0292422	0.0563117
chr1_26750943	chr1	26750943	26756354	5.411	del	1	-0.279147	-0.304032	-0.134011	-0.262429	-0.381388	-0.33412	-0.309193	-0.129149	-0.263056	-0.261741	-0.0610046	-0.144663	-0.171017	-0.38545	-0.490421	-0.699264	-0.342055	-1.06804	-0.533546	-1.24788	-0.393111
chr1_26764445	chr1	26764445	26773547	9.102	del	1	-0.0350459	-0.136785	-0.0879626	-0.0132571	-0.0407347	-0.00694778	-0.0425321	-0.100901	-0.0626641	-0.120945	0.0155351	0.13659	0.00707545	-0.178961	-0.0789269	0.0653262	-0.0587607	-0.746563	0.0811038	0.0273362	-0.669539
chr1_26916345	chr1	26916345	26923021	6.676	del	0	0.186316	-0.00797019	-0.199045	0.159433	0.158544	0.22696	0.00304144	0.0502076	-0.455536	0.0590647	0.15451	-0.119107	-0.0262283	-0.3924	0.158571	0.160354	0.152548	0.000996705	-0.196846	-0.610656	0.241341
chr1_27136053	chr1	27136053	27145197	9.144	del	1	-0.0432766	-0.065415	-0.0668286	-0.0472412	-0.128786	0.0458727	-0.0313399	-0.137328	-0.250133	-0.140661	-0.151587	-0.291407	-0.0243417	-0.168201	-0.756819	-0.209507	-0.603487	-0.762058	-0.0460446	-0.661117	-0.0409071
chr1_27281620	chr1	27281620	27295227	13.607	dup	1	0.247824	0.141554	-0.125172	0.175903	0.19203	0.128279	0.135692	-0.0155741	-0.0159906	0.099869	0.23372	0.0467045	0.102851	0.0710341	0.272936	0.230029	0.235236	0.0923062	0.00314881	-0.173015	0.174669
chr1_27309110	chr1	27309110	27314362	5.252	del	0	-0.166952	-0.139729	-0.0812601	-0.21098	-0.294151	-0.173314	-0.16233	-0.180257	-0.214168	-0.230733	-0.333332	-0.222458	-0.0936391	-0.0799995	-0.176511	-0.639269	-0.221489	-0.256578	-0.173326	-0.152441	-0.222641
chr1_27377351	chr1	27377351	27383577	6.226	cnv	0	0.516744	0.44715	0.00989693	0.488906	0.580416	0.54252	0.48591	0.478682	0.09413	0.51229	0.543902	0.414389	0.362127	0.331345	0.553639	0.595906	0.438333	0.276031	0.343191	-0.417193	0.628659
chr1_27452177	chr1	27452177	27458470	6.293	del	0	-0.157676	-0.297576	-0.183311	-0.231818	-0.200559	-0.341176	-0.310462	-0.24369	-0.136342	-0.274776	-0.292407	-0.147944	-0.155774	-0.215638	-0.433459	-0.236606	-0.365234	-0.32414	-0.352166	-0.306436	-0.47318
chr1_27681107	chr1	27681107	27684142	3.035	del	0	-0.275803	-0.370914	-0.243163	-0.210029	-0.307277	-0.134004	-0.29842	-0.298421	-0.0900564	-0.326193	-0.240926	-0.381263	0.0200611	-0.200638	-0.322443	-0.356914	-0.485835	-0.474947	-0.670116	-0.539503	-0.604315
chr1_27887025	chr1	27887025	27890873	3.848	del	0	-0.117856	-0.105457	-0.177674	0.00990027	-0.165175	-0.115408	0.0164313	-0.163752	0.0226131	-0.317321	-0.0468819	-0.705502	0.0981947	-0.212219	-0.092379	-0.0913554	-0.0559752	-0.0639376	-0.170037	0.0708467	-0.0500297
chr1_27910090	chr1	27910090	27919409	9.319	del	1	-0.128375	-0.159577	-0.164268	-0.0567313	-0.222479	-0.137257	-0.0474041	-0.224152	-0.138006	-0.196004	-0.512772	-0.179136	-0.486802	-0.230569	-0.278027	-0.170979	-0.288293	-0.200545	-0.191844	-0.305775	-0.272688
chr1_28083707	chr1	28083707	28092676	8.969	dup	0	0.202693	0.211488	-0.00313874	0.171052	0.28598	0.292164	0.104287	0.204378	0.0164977	0.125999	0.14484	0.251182	0.20967	0.175194	0.550704	0.402638	0.146082	0.132692	0.0226518	-0.0466236	0.282661
chr1_28537492	chr1	28537492	28542302	4.81	del	0	-0.232215	-0.304984	-0.470154	-0.425185	-0.396074	-0.330169	-0.392321	-0.541765	-0.251854	-0.30515	-0.176914	-0.352823	-0.289026	-0.265184	-0.222898	-0.205676	-0.0875803	-0.264563	-0.37932	-0.305645	-0.316257
chr1_28557456	chr1	28557456	28570875	13.419	cnv	0	0.138249	0.0986057	0.0669111	0.178373	0.220956	0.130862	0.232747	0.186935	-0.0604987	0.24854	0.25218	0.246373	0.0340063	0.177033	0.209027	0.197066	0.0347191	0.218463	-0.0615653	-0.222994	0.206322
chr1_28778770	chr1	28778770	28785017	6.247	dup	1	0.900728	0.673108	0.0380252	0.643183	0.791182	0.867565	0.557095	0.505383	-0.13105	0.499967	0.802503	0.270742	0.193941	0.0445446	0.75444	0.728592	0.638412	0.305206	0.113547	-0.335962	0.758766
chr1_28834389	chr1	28834389	28853347	18.958	cnv	0	-0.0256684	0.0847877	-0.190687	0.0757556	-0.00283056	0.0503144	-0.0384892	-0.0112129	-0.16091	0.0519029	0.0829974	-0.0394351	-0.0616271	0.0296773	-0.0230356	0.003535	0.0666996	0.115448	-0.199825	-0.441724	0.0254938
chr1_29020017	chr1	29020017	29023546	3.529	del	0	-0.380104	-0.517962	-0.350329	-0.333303	-0.773874	-0.587874	-0.53386	-0.377241	-0.45728	-0.343122	-0.438574	-0.374422	-0.281368	-0.237578	-0.497392	-0.605549	-0.595346	-0.526019	-0.528812	-0.47777	-0.462787
chr1_29061646	chr1	29061646	29066500	4.854	del	0	-0.151772	-0.180266	0.00682923	-0.0542868	-0.0195152	-0.140261	-0.0172602	-0.0858569	-0.0667757	-0.0228465	0.11594	0.0325065	0.0347516	0.0277467	-0.0396229	-0.0233158	-0.174828	-0.00456681	-0.887237	-0.0378047	-0.11994
chr1_29153477	chr1	29153477	29163644	10.167	cnv	0	0.312415	0.318729	0.0176926	0.308951	0.373203	0.257166	0.359902	0.203792	-0.0159337	0.326359	0.289843	0.291148	0.116651	0.193075	0.375256	0.287194	0.267297	0.233922	0.161846	-0.340682	0.350995
chr1_29233352	chr1	29233352	29239758	6.406	del	0	-0.5942	-0.314269	-0.412814	-0.280186	-0.38738	-0.247757	-0.286993	-0.300278	-0.343906	-0.173238	-0.218972	-0.394419	-0.192623	-0.0460283	-0.280957	-0.189885	-0.223028	-0.31732	-0.333089	-0.21789	-0.163937
chr1_29393468	chr1	29393468	29404295	10.827	dup	0	0.307451	0.36296	0.0233205	0.125333	0.23422	0.247153	0.125436	0.0946432	-0.0293355	0.1539	0.140429	0.116051	0.125275	0.137364	0.416972	0.437568	0.107754	0.0959335	0.0597705	-0.0858783	0.29968
chr1_29491503	chr1	29491503	29495878	4.375	dup	0	0.336836	0.245457	0.415242	0.399092	0.295038	0.439721	0.37133	0.332212	0.327689	0.276888	0.265677	0.252087	0.174213	0.312439	0.191034	0.317186	0.290485	0.305851	0.31208	0.158629	0.432959
chr1_29655237	chr1	29655237	29675320	20.083	cnv	1	0.0544703	0.0722613	0.0255945	0.04195	0.0379817	0.0942973	0.0736362	-0.0143018	-0.0451999	-0.00202772	0.0488691	-0.0655562	-0.051878	0.0163361	0.00345635	0.0787609	0.00764703	-0.13592	-0.131419	-0.257024	-0.0613535
chr1_29877825	chr1	29877825	29884403	6.578	dup	1	0.501255	0.456789	-0.0840205	0.437454	0.606809	0.629607	0.461885	0.286722	0.117048	0.450571	0.565165	0.381685	0.450829	0.388264	0.573507	0.678814	0.334202	0.372573	0.0384424	-0.219957	0.608643
chr1_29964958	chr1	29964958	29968027	3.069	del	0	0.122486	-0.0815198	-0.0736675	-0.0969037	-0.0510234	-0.0757748	0.0957204	-0.0520454	-0.0136201	0.00776317	0.00572547	0.00984626	-0.0604926	-0.0334971	0.0376785	0.0250611	-0.071311	-0.0698649	-0.752447	-0.0417366	-0.0319864
chr1_29971003	chr1	29971003	29983756	12.753	dup	1	0.292232	0.151237	-0.0474217	0.198263	0.255069	0.347788	0.315577	0.0893461	0.00382427	0.182557	0.324446	0.281656	0.235321	0.081017	0.401896	0.249746	0.288019	0.11188	0.200844	-0.163684	0.211498
chr1_30097927	chr1	30097927	30103213	5.286	dup	1	0.645585	0.501805	0.866932	0.731541	0.834097	0.778873	0.841141	0.518302	0.58939	0.410641	0.62018	0.274801	0.288413	0.339033	0.683331	0.681796	0.443715	0.25613	0.115454	0.17602	0.359924
chr1_30116112	chr1	30116112	30118539	2.427	dup	1	0.432788	0.34803	-0.055006	0.194871	0.648755	0.62616	0.0880779	-0.0250131	-0.0786211	0.267907	0.354506	0.0251627	0.187288	0.0394519	0.997281	0.927174	0.282703	0.11858	-0.210486	-0.280251	0.311719
chr1_30285438	chr1	30285438	30289605	4.167	dup	1	0.470501	0.411008	-0.031604	0.64739	0.577553	0.540056	0.579354	0.310603	0.0893762	0.433288	0.5778	0.405051	0.364428	0.225329	0.51253	0.483616	0.286427	0.131765	0.165856	-0.392808	0.59954
chr1_30304160	chr1	30304160	30316559	12.399	cnv	0	0.057069	-0.00882465	-0.178453	-0.0160063	0.0862394	-0.0215566	-0.0133966	-0.0230639	-0.211617	0.0287404	0.0493361	-0.108675	-0.11826	0.00257539	0.147803	0.112449	0.0315164	-0.0396836	-0.336359	-0.572422	0.112351
chr1_30332157	chr1	30332157	30343154	10.997	dup	1	0.258609	0.170341	0.0159446	0.283935	0.342469	0.317256	0.20558	0.084165	-0.00659045	0.163094	0.153217	0.162387	0.0272774	0.170307	0.521073	0.429644	0.262192	0.0639142	-0.0704297	-0.116377	0.405812
chr1_30359116	chr1	30359116	30372659	13.543	cnv	0	0.269026	0.171076	-0.0678667	0.198098	0.329195	0.244246	0.18564	0.00715014	-0.153942	0.158078	0.259397	0.0614591	0.0529208	0.177056	0.357679	0.307455	0.243984	0.0947067	-0.179783	-0.358088	0.284296
chr1_30390819	chr1	30390819	30406035	15.216	del	0	-0.161346	-0.114522	-0.0469729	-0.168872	-0.179407	-0.188253	-0.169932	-0.071113	-0.195799	-0.254736	-0.124592	-0.25159	-0.0147859	-0.463871	-0.0369563	-0.0881871	-0.183712	-0.129851	-0.0922949	-0.0519275	0.0234647
chr1_30495564	chr1	30495564	30499108	3.544	dup	1	0.914848	0.763299	0.0376706	0.676938	0.820946	0.95946	0.682152	0.780965	-0.17021	0.749577	0.844266	0.588665	0.385672	0.482943	0.763127	0.814044	0.775221	0.692304	0.0192905	-0.452234	0.670844
chr1_30681015	chr1	30681015	30690267	9.252	del	1	-0.0537722	-0.0214395	0.195564	0.215785	-0.155057	-0.00361637	0.0118157	0.0502548	0.0479773	-0.510923	0.0355538	-0.0332588	-0.406579	-0.311394	-0.0636575	-0.043147	-0.0552244	-0.0272915	0.00846965	-0.422642	-0.17693
chr1_30699114	chr1	30699114	30709212	10.098	del	0	-0.0242275	-0.194915	-0.033682	-0.123249	-0.0948535	-0.0900101	-0.152058	-0.147642	-0.0897838	-0.0242063	-0.0866394	-0.0927837	-0.108297	-0.208245	-0.211091	-0.089174	-0.322423	-0.465218	-0.367158	-0.474191	-0.206194
chr1_31031107	chr1	31031107	31039570	8.463	del	1	-0.0854882	-0.0795913	0.0313644	-0.135086	-0.00906262	-0.0844902	-0.0390181	-0.072166	-0.0391685	-0.520624	0.0857644	-0.0373574	-0.202867	-0.429238	-0.0583308	-0.0423103	-0.143236	-0.0484866	-0.0737048	-0.241998	-0.116215
chr1_31050710	chr1	31050710	31053920	3.21	del	0	-0.154213	-0.226816	-0.318756	-0.499146	-0.173723	-0.224396	-0.343454	-0.286001	-0.185181	-0.314498	-0.0300284	-0.295251	-0.292765	-0.0502992	-0.29463	-0.257966	-0.450472	-0.355071	-0.588788	-0.57946	-0.491418
chr1_31083883	chr1	31083883	31087766	3.883	del	0	-0.331489	0.141536	0.0510723	-0.185169	0.105534	-0.33026	0.0788689	-0.190472	0.20843	0.0970443	0.164628	0.0993069	-1.6872	-0.0606296	-0.705076	-0.122056	-0.527336	-2.46481	-2.65114	-0.0643498	-0.759431
chr1_31302173	chr1	31302173	31304472	2.299	dup	0	0.481628	0.212699	0.0642875	0.390235	0.0749685	0.138552	0.0722124	0.0897509	-0.234047	0.117014	0.155271	-0.0395163	-0.0260058	0.0777382	0.984218	0.573199	0.162734	-0.0243534	-0.153812	-0.245923	0.418046
chr1_31530720	chr1	31530720	31535900	5.18	dup	1	0.475163	0.38034	-0.0136714	0.35355	0.455373	0.370905	0.434994	0.330847	-0.0240934	0.374829	0.271459	0.358865	0.339871	0.274933	0.460561	0.457209	0.376631	0.417128	0.163038	-0.199387	0.399711
chr1_31565320	chr1	31565320	31569537	4.217	del	0	-0.0995374	-0.159427	-0.0107262	-0.211944	-0.209367	-0.0970144	-0.16094	-0.0436458	-0.197816	-0.0423824	-0.048302	-0.131972	0.0076428	-0.096416	-0.117394	-0.0315127	-0.72933	-0.0847779	0.00517605	-0.060305	-0.00619482
chr1_31611611	chr1	31611611	31616363	4.752	dup	1	0.675035	0.605815	-0.0827537	0.478781	0.678835	0.686846	0.260534	0.0629905	-0.0795401	-0.111701	0.46981	-0.0687279	0.075233	-0.0799206	0.840296	0.395684	0.261874	0.105466	-0.0119671	-0.327198	0.476932
chr1_31666008	chr1	31666008	31669770	3.762	dup	0	0.162221	0.513601	-0.187938	0.219126	0.351106	0.291526	0.214586	-0.0954868	-0.0718428	0.245731	0.346965	0.156837	0.0524099	0.0637171	0.300625	0.224561	0.322503	-0.127394	-0.22088	-0.0508621	0.0703545
chr1_31691866	chr1	31691866	31696901	5.035	dup	1	0.604508	0.451122	0.0605504	0.431248	0.467431	0.540263	0.275481	0.120961	-0.0307096	0.432604	0.318365	0.205279	0.262734	0.318739	0.62152	0.56565	0.647072	0.156642	-0.0446554	-0.267873	0.385603
chr1_31760028	chr1	31760028	31767186	7.158	del	1	-0.0811747	-0.102956	-0.0115938	0.0418337	-0.036339	0.055426	0.0692567	0.0748066	-0.055011	0.0269811	0.131191	0.0255435	-0.0106516	0.0601458	-0.63457	-0.901491	-0.280505	-0.898462	-0.248103	-0.696538	0.00636144
chr1_31785680	chr1	31785680	31788238	2.558	del	1	-0.0632846	0.0893428	-0.0298028	0.127213	0.125734	0.0200526	0.14803	-0.0458515	-0.766497	-2.6931	0.15855	-0.716845	-0.463911	-2.72892	0.170929	-0.0296541	0.120916	0.0430865	-0.0101181	0.106687	-0.070304
chr1_31928495	chr1	31928495	31934452	5.957	dup	1	0.467304	0.333992	-0.271126	0.49354	0.656596	0.591767	0.567243	0.192122	-0.0408368	0.451108	0.463039	0.306569	0.294007	0.214908	0.75961	0.716734	0.737046	0.307356	0.0205538	-0.317809	0.796736
chr1_31941695	chr1	31941695	31949715	8.02	dup	1	0.374415	0.244841	-0.0922756	-0.142467	-0.266596	0.121651	-0.329169	0.260366	-0.0693031	0.251863	0.276823	-0.0166796	0.383188	0.37026	-0.246128	0.0986692	-0.245746	-0.276935	0.33177	-0.329996	-0.222008
chr1_31983651	chr1	31983651	31990656	7.005	dup	1	0.316401	0.473268	-0.120521	0.225324	0.416349	0.159929	0.366918	0.25222	-0.0406366	0.31603	0.23183	0.31496	0.220061	0.221645	0.457016	0.406625	0.416681	0.464167	0.209704	-0.0797662	0.314745
chr1_32171376	chr1	32171376	32173981	2.605	del	0	-0.0448733	-0.362262	-0.270216	-0.217696	-0.315776	-0.31844	-0.317264	-0.167152	-0.181417	-0.177324	-0.0923135	-0.379777	-0.354128	-0.166144	-0.226614	-0.318452	-0.235729	-0.151945	-1.22716	-0.157237	-0.276755
chr1_32310982	chr1	32310982	32340591	29.609	del	1	-0.24351	-0.179614	-0.0779	-0.0837397	-0.0081144	-0.145172	-0.121631	-0.227432	-0.117888	-0.231259	-0.0991711	-0.294692	-0.204762	-0.080695	-0.221286	-0.104205	-0.288734	-0.2639	-0.238198	-0.714251	-0.111035
chr1_32439576	chr1	32439576	32441882	2.306	del	0	-0.967493	-0.303152	-0.282461	-0.284586	0.20099	-0.288626	-0.0472368	-0.24717	-0.673397	-0.793656	-0.570033	-0.716692	-0.545395	-0.634644	-0.476957	-0.343788	-0.0575446	-0.292828	-0.376052	-0.445107	-0.355973
chr1_32812054	chr1	32812054	32818569	6.515	del	1	-0.0756956	0.0271788	0.0270407	-0.00440179	0.0177741	-0.0727391	0.0312719	-0.102714	-0.180132	-0.0163021	-0.119141	-0.0287316	-0.116717	-0.182712	0.0929076	5.96083e-05	-0.0545365	0.0147516	-0.836664	-0.667287	-0.73445
chr1_32841516	chr1	32841516	32846942	5.426	del	0	-0.129107	-0.198197	-0.174026	-0.180482	-0.191608	-0.297307	-0.203327	-0.21084	-0.301713	-0.392975	-0.301067	-0.322671	-0.281937	-0.383377	-0.355778	-0.330581	-0.425795	-0.156866	-0.312161	-0.474026	-0.412122
chr1_32850536	chr1	32850536	32857044	6.508	del	0	-0.206707	-0.423868	-0.218937	-0.375269	-0.169967	-0.490353	-0.294593	-0.470465	-0.175873	-0.068537	-0.259793	-0.25656	-0.153928	-0.16696	-0.195528	-0.170916	-0.169072	-0.274539	-0.287445	-0.176348	-0.145069
chr1_33069501	chr1	33069501	33074274	4.773	del	1	-0.170216	-0.285468	0.0592114	-0.183584	-0.285519	-0.0738965	-0.141415	0.134868	-0.652538	-0.2979	-0.273607	-0.43611	-0.776574	-0.255879	-0.0344951	-0.250858	-0.0181765	-0.0314184	-0.198092	-0.151749	0.0664409
chr1_33301630	chr1	33301630	33305161	3.531	del	1	-0.343781	-0.491297	-0.838562	-0.402762	-0.373634	-0.463612	-0.448573	-0.395019	-0.393539	-0.387715	-0.421094	-0.610537	-0.306756	-0.257445	-0.384828	-0.542918	-0.234938	-0.500199	-0.427345	-0.516796	-0.485203
chr1_33337868	chr1	33337868	33344004	6.136	del	0	0.204741	-0.210257	0.109218	-0.0158997	0.0612042	0.00244415	0.0167204	0.1284	0.0607513	0.215785	0.127233	0.0498756	-0.00414146	0.0118417	-0.0346699	0.0977552	-0.786267	0.268043	0.292031	0.222	0.302347
chr1_33476633	chr1	33476633	33482810	6.177	del	0	-0.739625	-0.375626	-0.436168	-0.651785	-0.472844	-0.34221	-0.311913	-0.346012	-0.207798	-0.220509	-0.217411	-0.344579	-0.0657932	-0.00949677	-0.266286	-0.160032	-0.17381	-0.157318	-0.332912	-0.110942	-0.151636
chr1_33541378	chr1	33541378	33546175	4.797	dup	0	0.235516	0.0707158	0.158667	0.180069	0.297028	0.196423	0.160865	0.255685	0.178156	0.345585	0.218769	0.305753	0.122594	0.367174	0.311451	0.284364	0.172712	0.45232	0.391205	-0.064056	0.410459
chr1_33581668	chr1	33581668	33584034	2.366	del	0	-0.238542	-0.0833727	-0.169531	-0.213227	-0.207204	-0.225294	-0.115203	-0.0933211	-0.283776	-0.613215	-0.230033	-0.398096	-0.287225	-0.186814	-0.271233	-0.252142	-0.0623397	-0.170698	-0.253557	-0.11199	-0.31688
chr1_33629536	chr1	33629536	33638454	8.918	dup	1	0.435654	0.281845	0.265608	0.318938	0.483893	0.436639	0.296775	0.21026	0.27907	0.225117	0.296728	0.337736	0.145701	0.250585	0.45277	0.42124	0.467172	0.137531	0.181924	-0.234401	0.315962
chr1_33983870	chr1	33983870	33992965	9.095	del	0	-0.0293779	-0.0202323	-0.252754	-0.0614042	-0.0543218	-0.106451	-0.059393	-0.135014	-0.0428156	-0.194788	-0.0636777	-0.0477429	-0.0683216	-0.117571	-0.137636	-0.0487441	-0.223404	-0.394021	-0.532964	-0.513231	-0.376728
chr1_34049769	chr1	34049769	34057968	8.199	del	1	-0.160903	-0.222337	-0.228054	-0.21271	-0.269519	-0.210696	-0.27352	-0.229878	-0.299553	-0.308167	-0.31201	-0.299828	-0.403886	-0.222442	-0.312745	-0.382028	-0.140118	-0.0775609	-0.204678	-0.170749	-0.157797
chr1_34063405	chr1	34063405	34067528	4.123	cnv	1	-0.503911	-0.19111	0.00969445	-0.836096	-0.904999	-0.310841	-0.986167	-1.08074	0.445194	0.397183	0.378362	0.240215	0.131662	0.38249	0.340756	0.345641	0.22873	0.484219	0.412326	0.233726	0.293133
chr1_34149494	chr1	34149494	34154509	5.015	del	1	-0.364683	-0.471774	-0.517513	-0.305194	-0.126673	-0.336326	-0.284394	-0.336147	-0.28703	0.030872	0.0780033	0.0950768	0.0174672	-0.175406	0.00877452	-0.109862	-0.546608	-0.187946	-0.201175	-0.341541	-0.307228
chr1_34250242	chr1	34250242	34257961	7.719	dup	1	0.412007	0.277436	-0.0985533	0.303007	0.415418	0.522337	0.223442	0.06633	-0.0952702	0.198015	0.273468	0.0285755	0.0643349	0.088811	0.447327	0.461519	0.354432	0.0410756	-0.237475	-0.146248	0.498567
chr1_34280807	chr1	34280807	34288504	7.697	del	0	0.0529677	0.106371	0.0866287	-0.0952487	-0.105496	-0.0795135	0.02143	0.0370713	-0.211829	-0.168179	-0.201218	-0.260482	-0.147997	-0.560838	0.0437677	-0.0303899	-0.330348	-0.111923	-0.316325	-0.270889	0.0477271
chr1_34375232	chr1	34375232	34378669	3.437	del	0	-0.0899522	-0.0317357	-0.138521	-0.152513	-0.143098	-0.202701	-0.100704	-0.218927	0.0273285	-0.129355	-0.130655	-0.12161	0.0267887	-0.125777	-0.317656	-0.295051	-0.181077	-0.33173	-0.072447	-0.498877	-0.146385
chr1_34428021	chr1	34428021	34443622	15.601	cnv	0	0.178543	0.107834	-0.224458	0.00679389	0.153453	0.301602	-0.0549828	0.00553888	-0.227616	-0.0159288	0.0756751	-0.0671912	-0.090475	0.0976804	0.176546	0.101702	0.0609295	0.0296628	-0.197542	-0.411346	0.117661
chr1_34828162	chr1	34828162	34835082	6.92	dup	1	0.823661	0.696888	0.171618	0.732424	0.906241	0.739648	0.682439	0.372455	-0.136263	0.527078	0.778426	0.372502	0.267916	0.244194	0.798918	0.869291	0.616843	0.322141	0.129638	-0.192571	0.779067
chr1_35002069	chr1	35002069	35005773	3.704	dup	1	0.501517	0.464992	-0.11968	0.0399152	0.0940848	0.368229	0.0311922	-0.0311042	-0.149439	0.0360616	0.094453	-0.00114159	0.0755826	0.0467892	0.756066	0.647433	0.101566	0.167037	-0.0798854	-0.150162	0.536758
chr1_35184060	chr1	35184060	35200592	16.532	dup	1	0.418062	0.350401	0.0248423	0.342705	0.42725	0.414414	0.294677	0.292865	-0.0117387	0.330714	0.240891	0.193088	0.141916	0.16133	0.383876	0.377635	0.330783	0.328908	0.281501	-0.422584	0.385269
chr1_35327721	chr1	35327721	35338838	11.117	dup	1	0.361117	0.229469	-0.102963	0.207881	0.352919	0.356788	0.279028	-0.0178067	-0.112821	0.0116761	0.191383	0.0387898	0.13983	-0.0137323	0.347535	0.236803	0.300755	0.0780528	-0.150983	-0.083058	0.155862
chr1_35596322	chr1	35596322	35601090	4.768	dup	1	0.639586	0.399336	-0.130438	0.337292	0.594596	0.56379	0.306642	0.169667	-0.137113	0.280267	0.467744	0.0340159	0.102884	-0.0162892	0.771192	0.510532	0.424251	0.155342	-0.15234	-0.168757	0.285576
chr1_35729086	chr1	35729086	35756220	27.134	cnv	0	0.109262	0.102019	-0.319599	0.052452	0.148373	0.153185	0.0525	0.0385568	-0.242508	0.0275828	0.0674656	0.0198649	-0.0346721	0.0206584	0.235374	0.189719	0.133568	-0.00739874	-0.157314	-0.558786	0.263984
chr1_36026729	chr1	36026729	36029201	2.472	dup	0	0.226427	0.257825	0.409336	0.474241	0.409973	0.358784	0.366622	0.449534	0.318331	0.372316	0.48075	0.339349	0.347043	0.483266	0.222789	0.41997	0.348995	0.0547724	0.122373	-0.254461	0.226499
chr1_36130357	chr1	36130357	36133371	3.014	dup	0	0.449739	0.169718	-0.216449	0.240665	0.302603	0.348919	0.161294	-0.0824233	-0.0855349	0.0677005	-0.0266812	-0.00496357	0.0940712	-0.0708663	0.685156	0.530624	0.247271	0.0599785	-0.133021	-0.270673	0.294711
chr1_36156293	chr1	36156293	36162701	6.408	dup	1	0.48068	0.275433	-0.00263528	0.299901	0.552508	0.470379	0.217102	0.0787793	-0.147107	0.0360635	0.258742	0.0149669	0.0654436	-0.0386506	0.500373	0.542437	0.638718	0.175602	-0.247006	-0.250183	0.353212
chr1_36218790	chr1	36218790	36223561	4.771	del	0	-0.32767	-0.427275	-0.178347	-0.310012	-0.294831	-0.312981	-0.405872	-0.250699	-0.254948	-0.257518	-0.331802	-0.422697	-0.442357	-0.360391	-0.33055	-0.242745	-0.249174	-0.125263	-0.214524	-0.652913	-0.20451
chr1_36285475	chr1	36285475	36289833	4.358	dup	1	0.566722	0.535259	0.0456617	0.42372	0.632659	0.631526	0.423164	0.242103	-0.0678134	0.310682	0.158932	0.0848982	0.153757	-0.0357805	0.967052	0.910221	0.62294	0.208086	-0.0513082	-0.160323	0.526903
chr1_37524458	chr1	37524458	37529343	4.885	del	0	-0.140285	-0.0680119	-0.122501	0.0356501	-0.124726	0.0146297	-0.122646	-0.0554361	0.0613839	-0.340936	-0.327371	-0.0919155	-0.468162	-0.193592	-0.10589	-0.233258	-0.0867608	-0.241867	0.0150956	-0.0158603	-0.19458
chr1_37611065	chr1	37611065	37614727	3.662	del	0	-0.0744413	-0.183523	-0.113293	-0.190908	-0.338272	-0.247074	-0.308571	-0.281888	-0.305897	-0.149407	-0.34291	-0.363019	-0.160379	-0.0147541	-0.308856	-0.366128	-0.270191	-0.0469506	-0.377512	-0.417731	-0.467982
chr1_37694567	chr1	37694567	37697459	2.892	del	0	-0.683263	-0.766352	-0.204797	-0.129249	0.148597	0.219735	-0.209869	-0.292507	-0.177881	-0.210072	-0.166659	-0.0822011	0.0294163	-0.193441	-0.468262	-0.224259	-0.342841	0.116886	-0.499788	-0.0119078	-0.17897
chr1_37735565	chr1	37735565	37742167	6.602	del	0	0.300302	0.100625	-0.0174061	0.274748	0.14028	0.0807969	0.140538	0.148655	0.095799	0.233542	0.22169	0.0625437	0.042843	0.249052	0.172174	0.14071	0.196911	-0.028885	-0.365865	-0.58545	0.168426
chr1_37842474	chr1	37842474	37849560	7.086	dup	1	0.55649	0.603235	-0.0638752	0.442394	0.623599	0.719895	0.419126	0.308435	0.0622127	0.0111156	0.257207	-0.0772461	0.0221683	0.0131002	0.730333	0.811548	0.659121	0.185847	-0.160068	-0.0887617	0.420513
chr1_38022817	chr1	38022817	38029058	6.241	del	1	-0.187753	-0.86209	-0.140743	-0.649975	-0.128782	-0.173216	-0.0857394	-0.15639	-0.0617601	-0.1397	-0.10477	-0.12009	-0.0228177	-0.11927	-0.292811	-0.057843	-0.107296	-0.0932417	-0.0394165	0.0155738	-0.0752453
chr1_38122569	chr1	38122569	38131528	8.959	cnv	0	0.569064	0.271358	0.0466694	0.420009	0.433101	0.447106	0.364958	0.305159	-0.0232143	0.273965	0.385834	0.139539	0.227609	0.231437	0.424281	0.520604	0.218222	0.380106	0.151677	-0.16583	0.387664
chr1_38300601	chr1	38300601	38303619	3.018	del	0	-0.551708	-0.529238	-0.212891	-0.431587	-0.5701	-0.466643	-0.532136	-0.327638	-0.202885	-0.305926	-0.429092	-0.290503	-0.283387	-0.370291	-0.484735	-0.343125	-0.329096	-0.173369	-0.279384	-0.19712	-0.370024
chr1_38445967	chr1	38445967	38456624	10.657	cnv	0	0.286414	0.332797	-0.272783	0.247916	0.324193	0.289187	0.191799	0.0309495	-0.150113	0.0520114	0.234336	-0.0307101	0.0130814	0.128375	0.588729	0.39422	0.307254	0.0579563	-0.180144	-0.364163	0.263198
chr1_38569671	chr1	38569671	38584746	15.075	del	1	-0.360244	-0.229005	-0.0982487	-0.108787	-0.13108	-0.104999	-0.064874	-0.127345	-0.183983	-0.121832	-0.0157524	-0.155292	-0.0563959	-0.144458	-0.183051	-0.268785	-0.0910232	-0.345436	-0.197945	-0.241164	-0.16305
chr1_38589388	chr1	38589388	38610734	21.346	cnv	0	0.315726	0.154794	-0.184721	0.137238	0.1588	0.2557	0.210147	0.104889	-0.0954928	0.163085	0.190747	0.0453234	0.0792857	0.0576068	0.168152	0.175406	0.178404	0.112606	-0.123619	-0.402156	0.19654
chr1_38686033	chr1	38686033	38689992	3.959	del	0	-0.998105	-0.123532	0.132045	0.1242	-0.250106	0.153045	0.18995	0.0738693	0.0851896	0.224217	0.195479	0.168931	0.190036	0.189153	0.139711	0.0170445	-0.104573	0.121301	0.0593954	-0.0882428	0.159295
chr1_38737988	chr1	38737988	38742763	4.775	del	1	0.195935	-0.0279242	0.118083	0.0872267	-0.0110015	0.0444287	0.206172	0.111768	-0.834775	-0.800459	-0.773221	0.139673	-0.514468	-3.00572	0.0633138	-0.124134	-0.273119	0.0311708	-0.101992	0.0284423	0.0521681
chr1_38780065	chr1	38780065	38786028	5.963	dup	1	0.521788	0.397743	-0.0774155	0.26185	0.499478	0.40085	0.389046	0.0806579	-0.060828	0.304548	0.322774	0.156226	0.0850723	0.281171	0.638383	0.634667	0.348135	0.184113	-0.134753	-0.161308	0.654434
chr1_38828236	chr1	38828236	38835046	6.81	dup	1	0.524815	0.431841	-0.0135226	0.345028	0.527647	0.510835	0.134501	0.0158754	-0.0982176	0.191228	0.249972	0.0545694	0.120744	-0.0130449	0.682852	0.517449	0.280233	0.123923	-0.0257457	-0.206998	0.45085
chr1_39054251	chr1	39054251	39058787	4.536	dup	1	0.508675	0.530171	-0.066094	0.462008	0.47364	0.602758	0.281368	-0.0414486	-0.326201	0.193219	0.407693	0.153367	0.0485788	0.131994	0.884519	0.751154	0.415308	0.0856111	-0.0826943	-0.106708	0.629859
chr1_39077993	chr1	39077993	39086977	8.984	dup	1	0.505115	0.4559	-0.153002	0.411861	0.440192	0.370527	0.35599	0.0898161	0.328479	0.199868	0.287575	0.100979	0.22163	0.169797	0.54169	0.588937	0.205956	0.117901	-0.0283995	-0.21206	0.317483
chr1_39097119	chr1	39097119	39103138	6.019	del	1	-0.0467429	0.0696976	-0.507747	-0.40751	0.143522	-0.420989	-0.418919	-1.84403	0.127853	0.214288	0.0891401	0.0703947	-0.0929646	0.175404	0.184978	0.256787	0.247619	0.0945537	0.246438	-0.360764	0.376231
chr1_39219607	chr1	39219607	39229493	9.886	cnv	0	-0.0529313	-0.0474085	-0.10381	0.0290659	0.0297713	0.0883685	-0.120194	-0.2266	-0.132386	0.102386	-0.0955441	0.019068	-0.0349088	0.00498539	0.229278	0.106965	-0.100276	-0.270981	-0.254141	-0.509289	-0.001171
chr1_39288295	chr1	39288295	39291770	3.475	dup	1	0.924149	0.772895	0.296235	0.733535	0.852993	0.804353	0.662704	0.645694	-0.178117	0.570147	0.712287	0.417956	0.2313	0.0504293	0.849485	0.921434	0.5758	0.269374	-0.0478405	-0.384917	0.764847
chr1_39377330	chr1	39377330	39383142	5.812	del	0	-0.278117	-0.350445	-0.184682	-0.374201	-0.230291	-0.224968	-0.209603	-0.175183	-0.473858	-0.254815	-0.244081	-0.492331	-0.248124	-0.0691372	-0.457622	-0.238138	-0.339281	-0.250502	-0.337954	-0.220171	-0.214499
chr1_39701597	chr1	39701597	39708881	7.284	del	0	-0.0496667	-0.16156	-0.0645132	-0.222975	-0.168514	-0.145074	-0.252806	-0.0660008	-0.192007	-0.161722	-0.0456926	-0.0940839	-0.17277	-0.0756585	-0.250817	-0.0616421	-0.177849	-0.432324	-0.060312	-0.620559	-0.0176388
chr1_40207505	chr1	40207505	40211126	3.621	del	0	-0.100313	-0.110113	0.0768005	-0.0220728	-0.0391483	-0.149383	-0.127222	-0.0115331	-0.0380877	-0.0996894	-0.161518	0.077612	-0.123433	0.0125713	-0.150174	-0.158977	-0.0761404	-0.18969	0.0635378	-0.559144	-0.189611
chr1_40364987	chr1	40364987	40373059	8.072	dup	1	0.279295	0.268728	0.0756523	0.194972	0.304212	0.425907	0.174829	0.284473	-0.134294	0.182842	0.246099	0.125338	0.152808	0.0111813	0.380055	0.420139	0.283943	0.0818079	-0.114876	-0.212792	0.213149
chr1_40404200	chr1	40404200	40414444	10.244	dup	1	0.308202	0.430398	-0.0375492	0.25764	0.408613	0.384655	0.407058	0.19981	-0.0281946	0.350752	0.343599	0.177829	0.174467	0.0435928	0.512561	0.399205	0.243305	0.0226073	0.0699106	-0.164397	0.253673
chr1_40536932	chr1	40536932	40539284	2.352	dup	0	0.555272	0.577677	0.0217661	0.370045	0.487344	0.699499	0.549867	0.449727	0.166658	0.31712	0.412011	0.278806	0.221925	0.269672	0.448345	0.540149	0.515617	0.495136	0.304818	-0.333987	0.54524
chr1_40801785	chr1	40801785	40805430	3.645	del	0	0.0463293	-0.0065505	-0.107897	-0.053256	-0.107383	-0.0358948	-0.113823	-0.124389	-0.386885	-0.592677	-0.504093	-0.228466	-0.248542	-0.435024	-0.0840221	-0.114167	-0.484893	-0.262845	-0.13463	0.00694005	-0.269979
chr1_41040813	chr1	41040813	41043164	2.351	del	1	-0.237877	-0.359619	-0.238317	-0.355759	-0.294182	-0.378584	-0.345425	-0.0705173	-0.668818	-0.945671	-0.480579	-0.932458	-0.81731	-0.940452	-0.209798	-0.476416	-0.259252	-0.245815	-0.431187	-0.347675	-0.191264
chr1_41049819	chr1	41049819	41055129	5.31	dup	1	0.475393	0.253634	-0.119924	0.327322	0.426462	0.285636	0.196868	-0.0307921	0.0524628	0.256751	0.102499	-0.0105449	-0.0551709	0.0573738	0.545863	0.450192	0.367238	0.0666134	-0.0351172	-0.44239	0.313231
chr1_41107020	chr1	41107020	41109543	2.523	del	0	0.325535	0.336633	0.541307	-0.459223	-0.417221	0.395923	0.383601	0.437403	-0.62081	-0.0801527	-0.146775	-0.469167	-0.409429	-0.228031	-0.0103024	0.170626	-0.413784	0.0172007	0.43477	0.0487159	0.336312
chr1_41124663	chr1	41124663	41127029	2.366	del	0	-0.21258	-0.107563	-0.117035	-0.082412	-0.347906	-0.0801359	-0.404197	-0.154643	-0.938941	-0.908459	-1.09945	-1.30485	-2.45381	-1.21933	-0.338408	-0.289867	-0.263466	-0.162176	-0.300729	-0.217506	-0.30896
chr1_41374081	chr1	41374081	41382963	8.882	cnv	0	0.469976	0.30021	0.00800725	0.230665	0.364185	0.348527	0.397255	0.268688	0.142756	0.28734	0.275353	0.095518	0.154286	0.105114	0.217417	0.252426	0.291362	0.262023	-0.0740405	-0.291411	0.38163
chr1_41718154	chr1	41718154	41725364	7.21	dup	1	0.401182	0.265169	0.0337569	0.276194	0.411171	0.423863	0.263935	0.320828	0.0316197	0.374228	0.342686	0.183471	0.17357	0.203035	0.359253	0.490826	0.416412	0.315134	0.0394059	-0.39078	0.439211
chr1_41758240	chr1	41758240	41765760	7.52	dup	0	0.262566	0.0341374	0.160334	-0.0170791	0.283096	0.180972	0.172011	0.0543182	0.0093288	-0.0225936	0.139703	0.143658	0.0810183	0.169383	0.49201	0.32026	0.257357	0.246106	0.111314	-0.106099	0.27119
chr1_41903778	chr1	41903778	41912335	8.557	cnv	0	0.468678	0.432309	0.169234	0.368088	0.592171	0.473266	0.482895	0.382301	-0.0609338	0.387621	0.560016	0.356423	0.445844	0.233703	0.237614	0.313232	0.137974	0.311142	0.347185	-0.482376	0.0779482
chr1_41978440	chr1	41978440	41983980	5.54	del	1	0.0638241	-0.103172	0.0639667	-0.0215169	-2.92677	0.0528601	-0.117915	-0.0499799	-0.040769	0.06366	-0.0178711	-0.0720686	-0.170135	-0.0280931	-0.0672676	-0.210279	-0.123638	-0.163501	-0.052406	-0.116362	-0.109923
chr1_41998305	chr1	41998305	42007765	9.46	dup	1	0.420114	0.385018	0.0362188	0.245978	0.515397	0.385552	0.277768	0.198871	0.0354768	0.205762	0.286973	0.0671097	0.0612874	0.0754354	0.3887	0.469026	0.363094	0.0872847	-0.0351094	-0.00674954	0.327379
chr1_42023979	chr1	42023979	42027261	3.282	dup	0	0.31825	0.0455656	-0.0793756	-0.0541387	0.134099	0.320241	0.0900369	-0.0112708	-0.0787893	0.173205	-0.0763313	0.0723646	0.103609	0.12825	0.572029	0.228573	0.0104996	-0.0315109	-0.128921	-0.258038	0.133797
chr1_42329638	chr1	42329638	42335802	6.164	dup	1	0.525747	0.265098	0.0831593	0.142375	0.474736	0.395701	0.263103	0.00592136	-0.152535	0.103532	0.19631	0.0958044	0.160771	0.095707	0.67086	0.536185	0.383503	0.0152075	-0.108023	-0.159593	0.387344
chr1_42411459	chr1	42411459	42423244	11.785	del	0	0.0241457	-0.0838677	-0.171205	-0.0253188	0.0832509	-0.0308951	-0.051003	-0.20735	-0.13619	-0.0191104	0.0473649	0.00947181	-0.0583087	0.00978007	-0.0280416	-0.14308	-0.150172	-0.172918	-0.294521	-0.430537	-0.0659868
chr1_42495727	chr1	42495727	42501312	5.585	dup	0	0.253547	0.149178	-0.126783	0.0673593	0.146216	0.11622	0.0242256	-0.0187658	-0.0472522	0.0637832	0.123494	0.114287	-0.0063688	0.0543885	0.513792	0.330951	0.1779	0.100047	-0.101083	-0.101823	0.216832
chr1_42507669	chr1	42507669	42519261	11.592	del	0	-0.462933	-0.320154	-0.383088	-0.295952	-0.153042	-0.27407	-0.341931	-0.235175	-0.0394822	-0.269184	-0.110058	-0.142163	-0.0389409	-0.116068	-0.261667	-0.243021	-0.129152	-0.230882	-0.176943	-0.156404	-0.221682
chr1_42558583	chr1	42558583	42573615	15.032	dup	1	0.610121	0.426099	-0.179276	0.332628	0.627801	0.543559	0.306194	0.205624	-0.173764	0.375657	0.357904	0.0586108	0.0606483	0.0566701	0.691364	0.692465	0.504853	0.0945906	-0.200882	-0.327256	0.536755
chr1_42698554	chr1	42698554	42706187	7.633	dup	1	0.415958	0.23994	-0.240009	0.19163	0.286875	0.263591	0.149443	0.0698409	-0.055426	0.274131	0.276335	0.074492	0.0243461	0.125646	0.25981	0.320993	0.34831	0.190344	-0.114033	-0.328244	0.328342
chr1_42782897	chr1	42782897	42791018	8.121	del	1	-0.0461365	0.0159015	-0.0834279	-0.0522967	0.0183598	-0.0587732	0.0158145	-0.135564	0.0374769	-0.0105353	0.118888	0.102536	-0.582089	-2.95946	-0.0670466	-0.0894882	-0.061581	-0.0595523	0.0332125	0.0384851	-0.0144812
chr1_42825884	chr1	42825884	42828878	2.994	dup	0	0.234629	-0.00969549	0.0175745	0.17904	0.310721	0.225375	0.0509474	-0.16797	0.0282579	-0.0206889	0.24102	0.00804546	-0.085007	0.0780172	0.818589	0.356118	0.399782	0.152967	-0.0679198	-0.158219	0.322899
chr1_42877825	chr1	42877825	42887489	9.664	del	0	-0.11068	-0.27698	0.0759397	-0.137283	-0.0472554	-0.102879	-0.169262	-0.0721387	-0.0846947	-0.0563978	-0.16532	-0.199296	-0.0809334	-0.0655767	-0.0368999	-0.0766857	-0.0712374	-0.123208	-0.186194	-0.520183	-0.0414194
chr1_42968213	chr1	42968213	42970934	2.721	del	0	-0.0348699	0.0533457	-0.103609	0.0145661	-0.127013	0.114635	-0.0689895	-0.210548	0.0944192	-0.631618	0.13503	-0.764622	-0.535743	-2.02386	-0.105236	-0.0218641	0.0606511	-0.0971917	0.0118931	0.0998815	-0.0153624
chr1_43047614	chr1	43047614	43052549	4.935	del	1	-0.112594	0.194041	0.0168226	0.137581	0.0464426	0.172167	0.039864	-0.0139875	0.153349	0.0326352	0.188405	0.122561	0.023937	0.175386	0.0868547	0.207887	-0.830394	-0.966595	0.256272	0.0901563	-0.733503
chr1_43274998	chr1	43274998	43282665	7.667	del	0	0.0618966	-0.0964787	-0.0784566	-0.112648	-0.0112771	-0.00864917	-0.0228752	-0.107947	0.0281452	-0.00501839	-0.0371974	-0.0702443	-0.144911	0.138026	0.04574	0.0337731	0.0242916	-0.0755241	0.0324327	-0.51155	0.169262
chr1_43362405	chr1	43362405	43369434	7.029	dup	1	0.00154314	0.0644388	-0.360794	-0.106226	-0.0200735	-0.0580773	0.281471	-0.0573885	-0.0449333	-0.0798581	0.0467598	0.0336247	-0.0463306	-0.207779	-0.0141966	0.611027	0.485333	-0.00895986	0.361809	0.408574	0.503765
chr1_43411284	chr1	43411284	43415278	3.994	del	1	0.104138	-0.0908746	0.0936587	0.259436	0.354364	-0.440694	-0.229847	-0.584227	-0.114653	-0.0454569	-0.25586	-0.0344472	-0.296505	-0.605189	-0.248077	0.172742	-0.135345	-0.198799	0.261904	-0.518779	-0.143309
chr1_43503629	chr1	43503629	43507088	3.459	del	0	0.0542249	0.163315	0.0135367	0.0411578	-1.02919	0.0344034	-0.191235	-0.0693044	-0.0321661	0.0361612	0.0900582	0.0104468	0.0547416	-0.176429	0.05593	0.109311	-0.0744269	-0.0250398	0.0895334	0.0462706	-0.0445414
chr1_43551285	chr1	43551285	43555330	4.045	dup	0	0.0483475	0.42657	-0.0437368	0.185993	0.375323	0.361802	0.126735	0.159612	-0.0255061	0.116595	0.14349	0.0728813	0.258975	0.163895	0.586316	0.484736	0.310698	0.163049	-0.0786753	0.0767476	0.323442
chr1_43609646	chr1	43609646	43622083	12.437	dup	1	0.312523	0.252241	0.0224171	0.227179	0.339209	0.283098	0.205258	0.0634814	0.0958439	0.218693	0.195138	0.0648437	-0.0280742	0.0636952	0.404133	0.409603	0.336211	0.060172	-0.129627	-0.140803	0.38881
chr1_43809125	chr1	43809125	43813093	3.968	dup	0	0.2944	-0.135178	-0.14252	0.0471786	0.0534602	-0.0410486	-0.0851585	-0.118805	-0.255022	0.0528792	-0.0611793	0.0437124	-0.0731478	0.0541907	0.524286	0.36936	0.197772	-0.0806768	-0.274047	-0.335644	0.262585
chr1_43833725	chr1	43833725	43840292	6.567	dup	1	0.47785	0.550844	0.00330614	0.408652	0.756852	0.686061	0.520021	0.434669	0.252597	0.38753	0.521662	0.312061	0.0574187	0.116322	0.492044	0.706741	0.471338	0.156557	-0.102286	-0.16848	0.507228
chr1_43933119	chr1	43933119	43945313	12.194	dup	1	0.415446	0.416117	0.11096	0.295271	0.454116	0.385519	0.379407	0.189555	0.0617181	0.295864	0.340426	0.257215	0.207129	0.202059	0.476493	0.533517	0.329856	0.275751	0.0504844	-0.0710993	0.341128
chr1_44864082	chr1	44864082	44875061	10.979	del	1	0.0267862	-0.0414302	0.00641807	-0.0321071	-0.15195	-0.0146075	-0.0752624	-0.0319034	-0.194473	-0.104037	-0.0934754	-0.0879837	-0.153466	-0.273211	-0.149648	-0.170522	-0.288043	-0.456279	-0.0354146	-0.404604	-0.0905693
chr1_44898648	chr1	44898648	44904077	5.429	dup	1	0.462792	0.36779	-0.204035	0.375766	0.360786	0.386759	0.257857	0.358854	-0.169437	0.363918	0.215508	0.233966	0.240836	0.121475	0.52632	0.589334	0.47148	0.380034	0.31357	-0.491769	0.535928
chr1_45138976	chr1	45138976	45145022	6.046	del	1	-0.642622	-0.528021	-0.430267	-0.668716	-0.45529	-0.464486	-0.307901	-0.42786	-0.317735	-0.450777	-0.346204	-0.512044	-0.373674	-0.376704	-0.366218	-0.581755	-0.307478	-0.288984	-0.469987	-0.354539	-0.229637
chr1_45309335	chr1	45309335	45321665	12.33	dup	1	0.434861	0.284767	0.00457691	0.237372	0.377524	0.38641	0.25225	0.249487	-0.021942	0.159592	0.341934	0.16743	0.185033	0.0718721	0.395782	0.513012	0.454357	0.18194	-0.00594747	-0.134702	0.418546
chr1_45363192	chr1	45363192	45367494	4.302	dup	0	0.354872	0.267746	0.307484	0.292512	0.131625	0.119474	0.0454599	0.146479	-0.0353593	-0.0608225	0.0495803	0.0514452	-0.0189598	0.370974	0.378919	0.297361	0.0715704	0.341869	0.199861	0.0960491	0.335232
chr1_45663027	chr1	45663027	45669528	6.501	dup	1	0.27538	0.239717	0.147445	0.170423	0.172877	0.212401	0.216539	0.13246	0.162058	0.123247	0.161095	0.212472	0.178413	0.212388	0.456877	0.426473	0.171082	0.214513	0.0777787	0.0632345	0.277507
chr1_45745652	chr1	45745652	45750518	4.866	dup	1	0.668889	0.541401	0.0854945	0.654687	0.681756	0.643789	0.629185	0.401339	-0.0248078	0.510241	0.616008	0.291227	0.39324	0.189749	0.661122	0.776954	0.528502	0.443106	0.26866	-0.337013	0.587098
chr1_45800281	chr1	45800281	45803539	3.258	dup	1	0.419713	0.414055	-0.0481293	0.187676	0.539568	0.607141	0.255248	0.00507921	-0.0191066	0.00188695	0.212593	0.0959207	0.172867	0.13002	0.854525	0.700195	0.575626	-0.00351259	0.0172721	-0.148005	0.687468
chr1_45945452	chr1	45945452	45952893	7.441	dup	0	0.270742	0.102638	0.014345	0.121568	0.294777	0.0662799	0.118807	0.0595905	-0.0457094	0.187544	0.086805	0.0928905	0.00874274	0.122261	0.547743	0.272729	0.0975945	0.0481301	-0.0707984	-0.150903	0.2492
chr1_45997912	chr1	45997912	46015407	17.495	dup	1	0.176937	0.12629	-0.085725	0.0614968	0.206	0.204865	0.114633	0.0346061	-0.0658384	0.090164	0.117961	0.00699614	0.0220861	0.077183	0.245549	0.304643	0.177119	-0.0306101	-0.027762	-0.112053	0.28585
chr1_46057506	chr1	46057506	46063444	5.938	dup	1	0.372296	0.379797	0.128328	0.395623	0.358746	0.357943	0.333995	0.20466	0.00592136	0.267544	-0.0586788	0.199451	0.0120467	0.212478	0.322865	0.320997	0.291226	0.378877	0.115786	-0.315383	0.364098
chr1_46382231	chr1	46382231	46391145	8.914	dup	1	0.55849	0.47457	0.190346	0.425902	0.635326	0.480098	0.411247	0.234992	-0.0645955	0.182928	0.249145	0.0134101	0.21992	0.0453599	0.602839	0.59338	0.509014	0.26018	-0.132497	-0.282276	0.473672
chr1_46403536	chr1	46403536	46414818	11.282	dup	0	0.273471	0.164759	0.204006	0.150306	0.237527	0.163757	0.061076	-0.00593053	0.0394868	0.0426778	-0.0399815	0.102354	-0.0230793	0.0556207	0.447324	0.311809	0.161198	0.0337534	-0.015144	-0.135128	0.334033
chr1_46489019	chr1	46489019	46501720	12.701	dup	1	0.39589	0.398556	-0.0566985	0.349604	0.446702	0.28247	0.464431	0.229593	-0.0535358	0.28016	0.378359	0.19012	0.168748	0.114868	0.385356	0.414331	0.329185	0.402753	0.0905925	-0.115075	0.431519
chr1_46570715	chr1	46570715	46573757	3.042	dup	0	0.194537	0.101876	-0.17281	0.00641142	0.149143	0.0671114	-0.105672	-0.0819601	-0.161366	-0.0813727	0.105858	0.0311752	0.133117	0.0170251	0.564068	0.352455	0.126075	0.025532	-0.162325	-0.270248	0.20672
chr1_46746918	chr1	46746918	46753260	6.342	dup	1	0.37883	0.186357	0.184801	0.142024	0.145329	0.124316	0.0267232	0.0725315	-0.109361	0.101715	0.11729	0.225766	0.106394	0.158951	0.618256	0.428682	0.280813	0.0325944	0.0181843	-0.0418708	0.326479
chr1_47082484	chr1	47082484	47085381	2.897	dup	1	0.619053	0.256054	0.0228322	0.333113	0.384331	0.580144	0.394987	0.183913	-0.0162246	0.136488	0.311203	0.14181	0.0394217	0.306451	0.822406	0.473988	0.3928	0.189943	-0.0863223	0.0999214	0.329741
chr1_47419885	chr1	47419885	47424647	4.762	dup	1	0.395523	0.278059	0.193168	0.22028	0.358332	0.270838	0.301302	0.213481	0.10232	0.45628	0.382468	0.274876	0.0846779	0.196975	0.323453	0.32898	0.462469	0.21909	0.205339	-0.547911	0.346274
chr1_47464334	chr1	47464334	47486481	22.147	dup	1	0.409938	0.364544	0.0900721	0.262314	0.380478	0.436426	0.293887	0.300959	0.061933	0.28814	0.303062	0.206145	0.227398	0.209489	0.374833	0.376172	0.17352	0.170185	0.100067	-0.210073	0.27407
chr1_47676440	chr1	47676440	47684237	7.797	dup	1	0.719067	0.709331	0.823658	0.737456	0.885554	0.696439	0.883869	0.689499	0.718817	0.354048	0.390929	0.345297	0.273966	0.446023	0.749835	0.774256	0.636793	0.348023	0.0622653	0.0686641	0.52647
chr1_47690770	chr1	47690770	47696451	5.681	dup	1	0.5416	0.272787	-0.0101678	0.200058	0.28541	0.329093	0.11669	-0.00422433	-0.0669708	0.0681965	0.137781	0.157547	0.0384903	0.188835	0.679311	0.554307	0.481844	0.158363	-0.111443	-0.237023	0.462088
chr1_47785685	chr1	47785685	47791041	5.356	dup	1	0.635495	0.489653	-0.1863	0.400015	0.518491	0.475826	0.484637	0.331543	-0.118913	0.383833	0.482438	0.123316	0.11657	0.181035	0.416598	0.454286	0.434075	0.307507	0.0726785	-0.396418	0.489138
chr1_47862782	chr1	47862782	47872323	9.541	dup	1	0.443765	0.574606	-0.16511	0.282119	0.630037	0.512269	0.312604	0.260855	-0.118488	0.324481	0.424122	0.165382	0.109757	0.104591	0.667726	0.609231	0.409185	0.410812	-0.0754699	-0.400653	0.553733
chr1_47923368	chr1	47923368	47929125	5.757	del	0	-0.0209825	-0.117738	-0.0632675	-0.0682333	-0.0227635	-0.212091	0.0396515	-0.145637	-0.0844379	0.0225806	0.0190553	0.0183466	0.0476116	0.070036	-0.0386199	0.0180825	0.10298	-0.059171	0.0122882	-0.697045	-0.0376224
chr1_48072935	chr1	48072935	48080705	7.77	cnv	0	0.385124	0.259553	0.0901455	0.327399	0.317352	0.241953	0.301048	0.325608	0.0274639	0.256018	0.256453	0.196135	0.147099	0.251534	0.38334	0.3241	0.397126	0.245937	0.151413	-0.49979	0.284773
chr1_48196931	chr1	48196931	48200908	3.977	del	0	-0.0742018	-0.0518482	-0.00675083	-0.110288	-0.0267729	-0.165408	-0.0860564	-0.149262	0.0877362	-0.0861242	-0.0947787	-0.0569451	0.0329788	-0.0836405	-0.0174958	-0.118278	-0.0160602	-0.153065	-0.0703621	-0.713271	-0.157176
chr1_48788958	chr1	48788958	48792695	3.737	del	0	-0.0695372	-0.123847	-0.212341	-0.0418466	-0.122337	-0.0433564	-0.107969	-0.205995	-0.0680273	-0.177014	-0.21721	0.0750616	0.00178598	-0.0148174	-0.568255	-0.192174	-0.279329	-0.19806	-0.191179	-0.10585	-0.105077
chr1_49278208	chr1	49278208	49283179	4.971	dup	0	0.254155	0.136776	-0.235219	0.050449	0.23334	0.325332	0.102278	-0.0974462	-0.12058	0.0645567	0.291182	0.0240396	-0.0300195	0.0262296	0.53793	0.416352	0.114677	0.0707323	-0.159912	-0.364336	0.182034
chr1_49337116	chr1	49337116	49339609	2.493	del	1	-0.291207	-0.303114	-0.224894	-0.32059	-0.337292	-0.354206	-0.194575	-0.0340385	-0.161137	-0.139112	-0.3146	-0.249046	-0.0435148	-0.385481	-0.244109	-0.578201	-0.290275	-0.509009	-1.1346	-0.421526	-0.867219
chr1_49468480	chr1	49468480	49478658	10.178	dup	1	0.258256	0.297177	-0.0968335	0.183845	0.356337	0.343834	0.287763	0.140769	-0.14841	0.182968	0.17831	0.0302079	0.0863572	-0.0306876	0.38966	0.362868	0.416611	0.270473	0.0389948	-0.120576	0.38442
chr1_49523605	chr1	49523605	49530899	7.294	dup	1	0.358131	0.135463	-0.229679	0.215203	0.284652	0.396861	0.204167	0.21709	-0.107341	0.163262	0.269247	0.113299	0.0208365	0.102214	0.291257	0.331877	0.282007	0.332714	-0.00726416	-0.283971	0.345127
chr1_49543763	chr1	49543763	49549834	6.071	dup	1	0.466496	0.110186	-0.00276176	0.360526	0.161792	0.345782	0.310296	-0.0152442	-0.23225	0.122109	0.212646	0.0501397	0.0402881	0.027572	0.181769	0.474118	0.134977	0.043674	-0.179104	-0.673425	0.40807
chr1_49741245	chr1	49741245	49749855	8.61	dup	1	0.354637	0.203864	-0.0241759	0.187983	0.352313	0.407842	0.140487	-0.0823178	0.0556196	0.117561	0.171869	-0.0414751	-0.0109212	-0.0711892	0.65545	0.289754	0.437484	0.129181	-0.0183718	-0.0670799	0.33456
chr1_49881978	chr1	49881978	49885507	3.529	del	1	-0.154142	-0.214364	0.0497507	-0.140977	-0.027711	-0.0264017	-0.270436	-0.106685	-0.191422	0.00432263	-0.0348493	-0.0150009	-0.0190464	0.0257015	-0.0837342	-0.107826	-2.47494	-0.684961	0.0669284	-0.0117454	-0.843624
chr1_50194991	chr1	50194991	50200861	5.87	del	0	-0.145228	-0.187652	-0.245477	-0.239475	-0.213546	-0.107666	-0.168227	-0.273856	-0.213038	-0.129385	-0.10119	-0.130703	-0.214834	0.038157	0.00862806	-0.106156	-0.223266	-0.180725	-0.201269	-0.218634	-0.112745
chr1_50203736	chr1	50203736	50214571	10.835	dup	1	0.568731	0.352029	-0.0931207	0.243878	0.437881	0.397147	0.188086	0.0970085	-0.0348663	0.270329	0.268119	0.232672	0.0663385	0.176019	0.583719	0.440372	0.326351	0.187149	0.107882	-0.425607	0.554582
chr1_50310856	chr1	50310856	50314496	3.64	dup	1	0.314562	0.270224	0.0778301	0.307316	0.507422	0.517653	0.143581	0.135132	0.0101776	0.194796	0.412627	0.15377	0.153982	0.0604937	0.793415	0.766527	0.483416	0.144986	-0.0238802	0.0656636	0.614189
chr1_50320840	chr1	50320840	50327207	6.367	del	1	-0.0351236	-0.484328	-0.274306	-0.0774848	-0.326857	-0.146643	-0.571331	-0.510153	-0.410043	-0.406353	-0.363252	-0.707463	-0.289216	-0.383049	0.010642	-0.135631	-0.0238926	0.181979	-0.345705	-0.0825068	0.174919
chr1_50485982	chr1	50485982	50491875	5.893	dup	1	0.245454	0.261792	-0.0461072	0.129484	0.445958	0.310354	0.14802	0.00156742	-0.0784603	0.173572	0.169977	0.229694	0.122909	0.102604	0.694991	0.506916	0.179201	0.0996434	-0.0989849	-0.059674	0.401654
chr1_50566410	chr1	50566410	50569990	3.58	del	0	0.100444	-0.356828	-0.0867009	-0.113121	-0.0270561	-0.13913	-0.293682	-0.134895	-0.193145	-0.358798	-0.257552	-0.202767	-0.139798	0.0147973	-0.0674026	-0.170865	-0.308508	-0.0707526	-0.659812	-0.257715	0.0857578
chr1_50775205	chr1	50775205	50783197	7.992	del	1	-0.164101	-0.244114	-0.00198801	-0.143066	-0.236616	-0.151381	-0.176868	-0.0851113	-0.705035	-0.240648	-0.185711	-0.19007	-0.185013	-0.144248	-0.261226	-0.119766	-0.145917	-0.584271	-0.338157	-0.323523	-0.303912
chr1_50885790	chr1	50885790	50893970	8.18	del	0	-0.146753	-0.209972	-0.0408432	-0.40529	-0.320476	-0.140959	-0.182487	-0.455403	-0.218769	-0.339656	-0.22027	-0.520002	-0.483359	-0.263429	-0.0742354	-0.221116	-0.112684	-0.00417222	-0.0946492	-0.0674432	-0.0742001
chr1_51138978	chr1	51138978	51173104	34.126	del	1	0.176874	0.242659	0.22652	0.234086	0.230847	0.215754	0.188162	0.144763	0.109397	0.212578	0.193768	0.230902	0.234995	0.228462	-0.694284	0.229316	0.151784	0.214912	-0.766942	0.182913	0.204281
chr1_51287711	chr1	51287711	51293356	5.645	del	0	-0.1495	-0.0600193	-0.0224958	-0.0616868	-0.0834231	-0.122195	-0.0644195	-0.150353	-0.11068	-0.00824095	-0.0672161	-0.16203	-0.0256586	-0.0729655	0.036207	-0.174928	0.00531975	-0.806134	-0.0541084	0.0356545	-0.0556882
chr1_51348889	chr1	51348889	51355613	6.724	del	1	-0.0500311	0.000273287	0.0628637	-0.0234805	0.0214369	0.0124413	0.0358984	0.0903616	-0.567306	-1.78683	-1.66378	-0.79582	-0.537355	-0.565787	-0.0572904	0.0112938	0.157529	0.0417325	0.100561	0.0721242	0.0524252
chr1_51386278	chr1	51386278	51389235	2.957	del	0	-0.814664	-0.323776	-0.848052	-0.458663	-0.528496	-0.690465	-0.294194	-0.226193	-0.654827	-0.568988	-0.664781	-0.206544	-0.306758	-0.344018	-0.505084	-0.445431	-0.317361	-0.739116	-0.51956	-0.305273	-0.638204
chr1_51576309	chr1	51576309	51579186	2.877	del	0	-0.160096	-0.0123435	-0.215193	-0.0309405	-0.0325765	-0.26164	-0.144497	-0.490512	-0.00669767	0.0313912	0.117279	-0.0220155	-0.0119966	-0.0194355	-0.292866	-0.421991	0.0648911	-0.104183	0.0774405	-0.0539946	-0.511014
chr1_51625487	chr1	51625487	51630857	5.37	dup	1	0.400889	0.507884	0.132496	0.447129	0.42714	0.452673	0.486248	0.515931	0.168744	0.432856	0.498503	0.190242	0.203318	0.0122577	0.408512	0.408204	0.40758	0.261688	0.166278	-0.323233	0.39442
chr1_51919969	chr1	51919969	51927880	7.911	cnv	0	0.220533	0.360894	-0.252245	0.143433	0.246059	0.195314	0.226332	0.116582	0.0231671	0.299331	0.323945	0.145799	0.102442	0.139678	0.406694	0.281686	0.353739	0.240682	-0.0734994	-0.42963	0.350577
chr1_52726559	chr1	52726559	52730168	3.609	del	1	0.0288422	0.109111	0.0114132	0.0289151	0.081566	0.102461	0.0858071	0.156922	-1.08722	-0.975953	-3.17563	-1.13308	-0.674582	-1.14078	-0.163777	0.0774338	0.0331702	0.0857181	0.00340346	0.0318006	0.103292
chr1_52816664	chr1	52816664	52819717	3.053	dup	1	-0.14445	0.426515	-0.115289	-2.39196	-0.018505	-0.185387	-0.103843	-0.0594052	-0.0355541	-0.0618835	0.583241	-0.133871	-0.0195058	0.0678047	0.6755	0.667357	0.510181	0.960342	-2.2464	-0.0780628	-0.0283712
chr1_53392328	chr1	53392328	53400977	8.649	cnv	0	-0.422774	-0.467918	-0.707037	-0.193216	-0.135915	-0.474166	-0.653318	0.223659	-0.43573	-0.481988	-0.507001	-0.464813	-0.461823	-0.587222	-0.426053	-0.123801	-0.352275	-0.41197	-0.578978	-0.594956	-0.255757
chr1_53526313	chr1	53526313	53545460	19.147	cnv	0	0.253182	0.0481295	-0.0617299	0.150807	0.0602339	0.169134	0.0426648	0.164367	-0.0299315	0.137987	0.19427	0.0467123	-0.0107795	0.111347	0.0495196	0.112675	0.0950008	0.0430954	-0.122586	-0.414637	0.148046
chr1_53685392	chr1	53685392	53690420	5.028	cnv	1	-0.208314	-0.252126	-0.710029	-0.374966	-0.513185	-0.349001	-0.296365	-0.473649	-0.336575	-0.32338	-0.262267	-0.214017	-0.246975	-0.286223	0.677048	0.745798	0.134503	0.385443	0.529879	0.269912	-0.082581
chr1_53715190	chr1	53715190	53722431	7.241	cnv	0	0.399883	0.235783	0.232907	0.126026	0.0659749	0.265152	0.302551	-0.159953	-0.0576822	-0.544747	-0.0872882	0.0200345	0.372977	0.191647	0.0440391	0.375285	0.0207834	-0.177455	0.321138	0.00250691	0.0143287
chr1_53991564	chr1	53991564	53995296	3.732	dup	0	0.288409	0.313162	0.556227	0.363851	0.315433	0.264602	0.36646	0.465788	0.385426	0.222487	0.250606	0.224552	0.136645	0.240692	0.290035	0.272582	0.370732	0.17802	0.36154	0.16906	0.205619
chr1_54349880	chr1	54349880	54353366	3.486	dup	1	1.02733	0.708261	0.0171053	0.898176	1.1006	1.2678	0.930494	0.739628	-0.421685	0.399615	0.679896	-0.0163954	0.113125	-0.0487979	0.999829	1.06747	0.640704	0.792264	-0.268467	-0.244067	0.597349
chr1_54627492	chr1	54627492	54635607	8.115	dup	1	0.482672	0.363956	0.0659299	0.266331	0.422364	0.469402	0.232545	0.18152	0.0730013	0.249241	0.219147	0.225205	0.177788	0.185716	0.66042	0.53545	0.481305	0.233037	0.0816893	-0.0255096	0.356495
chr1_54962395	chr1	54962395	54969306	6.911	del	0	-0.049564	-0.13918	0.00955171	0.0593791	0.0295724	-0.486585	0.0397794	-0.000707039	-0.0296876	-0.183358	0.064475	-0.0309054	-0.0205094	-0.560385	-0.023326	-0.0130471	-0.0569118	0.0232087	-0.149469	-0.091974	-0.0619696
chr1_55025931	chr1	55025931	55031886	5.955	del	1	0.271648	0.354949	0.201559	-0.0458786	-0.196454	-0.0465856	0.321737	0.0221855	0.326287	0.340196	0.261294	0.392699	0.422482	0.452577	-0.357042	-0.461648	-0.422772	-0.462902	-0.524602	0.00310837	-0.448499
chr1_55060804	chr1	55060804	55072064	11.26	del	0	-0.155052	-0.128558	-0.13272	-0.134906	-0.15774	-0.060541	-0.115071	-0.0804094	-0.100208	-0.121686	-0.0898391	-0.0837347	-0.271877	-0.315525	-0.448353	-0.131215	-0.0154704	-0.13335	-0.107331	-0.0659479	-0.157963
chr1_55274448	chr1	55274448	55281029	6.581	dup	1	0.254869	0.381835	-0.0197475	0.0739978	0.281763	0.24129	-0.00847907	0.207378	-0.112723	0.0881681	0.105348	0.168	0.0663506	0.0430023	0.552928	0.36538	0.128452	0.167267	0.0148743	-0.0325419	0.41063
chr1_55376792	chr1	55376792	55385184	8.392	del	1	-0.17165	-0.121564	-0.597873	-0.0846605	-0.166558	-0.200137	-0.332769	0.122023	0.263871	0.0497436	0.256732	0.206098	0.0851727	-0.0611825	-0.32908	-0.167911	-0.211878	-0.287039	-0.297621	-0.289879	-0.238831
chr1_55683820	chr1	55683820	55693150	9.33	dup	1	0.391618	0.393424	-0.00067017	0.266305	0.364595	0.375332	0.299057	0.287115	0.0502576	0.403373	0.328867	0.305983	0.16903	0.159886	0.370612	0.25705	0.302485	0.333104	0.139574	-0.170834	0.317523
chr1_55756119	chr1	55756119	55758723	2.604	dup	0	-0.326803	-0.153127	-0.113098	-0.284253	-0.202634	-0.221282	-0.23617	-0.250143	-0.185479	0.944565	-0.139635	-0.11899	-0.0632433	-0.0822329	-0.242407	-0.141124	-0.17671	-0.367259	-0.134103	-0.12674	-0.215962
chr1_55770529	chr1	55770529	55776036	5.507	dup	1	0.316272	0.198852	-0.152525	0.18288	0.342591	0.343094	0.198055	0.0398059	-0.0986573	0.110316	0.396158	0.135018	-0.0715697	0.0768999	0.796229	0.532373	0.329811	0.115524	0.0366428	-0.128121	0.351478
chr1_55870077	chr1	55870077	55876750	6.673	dup	1	0.609519	0.3647	-0.01519	0.428599	0.489681	0.519494	0.337469	0.108031	-0.0398585	0.379695	0.52392	0.157737	0.18309	0.0130215	0.704253	0.70237	0.326799	0.17804	-0.0329838	-0.177573	0.630986
chr1_55940845	chr1	55940845	55945969	5.124	del	1	-0.674329	-0.742362	-0.773241	0.0916429	-0.224303	-0.445038	-0.608388	-0.190968	-0.545474	0.14922	0.0430739	-0.48751	0.130524	-0.37981	0.213105	-0.20018	-0.0297677	0.302117	0.188148	-0.0724587	-0.281861
chr1_55994863	chr1	55994863	55997737	2.874	dup	1	0.577287	0.246851	0.0545465	0.554763	0.380415	0.588749	0.333417	0.344054	0.036971	0.378069	0.459375	0.252645	0.450061	0.347553	0.280009	0.437641	0.309123	0.14134	0.156978	-0.428106	0.486565
chr1_56260888	chr1	56260888	56280889	20.001	del	0	-0.325394	-0.310781	-0.269855	-0.258987	-0.401718	-0.317974	-0.289797	-0.324464	-0.282524	-0.305335	-0.384275	-0.336999	-0.334666	-0.156703	-0.31468	-0.371889	-0.26045	-0.294369	-0.516593	-0.342597	-0.274134
chr1_56347431	chr1	56347431	56358288	10.857	del	0	-0.0328413	0.0872666	-0.213862	-0.202638	0.0608756	-0.0015505	-0.159305	0.0208313	-0.082812	0.057351	-0.0532161	-0.0376628	0.0295636	-0.075843	-0.0210299	-0.136783	-0.162793	-0.0971673	-0.499652	0.00760707	-0.110794
chr1_56655289	chr1	56655289	56667692	12.403	del	1	-0.26596	-0.468638	-0.49252	-0.262564	-0.174641	-0.282562	-0.367604	-0.0208384	-0.206149	-0.167573	-0.139793	-0.353425	-0.391758	0.013048	-0.227991	-0.393297	-0.129881	-0.109203	-0.252503	-0.277	-0.237327
chr1_56891264	chr1	56891264	56902042	10.778	dup	0	0.12017	0.150425	0.0657836	0.16447	0.151784	0.190259	0.106758	0.021994	0.00362984	0.136609	0.11826	0.123306	0.0562591	0.147751	0.424416	0.380861	0.174034	0.134717	0.0445443	-0.105644	0.314263
chr1_57105987	chr1	57105987	57120314	14.327	dup	1	0.570429	0.445624	0.182095	0.467521	0.573207	0.553149	0.483802	0.347603	0.0943486	0.355272	0.390744	0.37539	0.27427	0.179012	0.466929	0.558976	0.459127	0.355353	0.152452	-0.152688	0.50051
chr1_57461769	chr1	57461769	57468230	6.461	del	1	-0.0979767	-0.326695	-0.0248131	-0.16146	-0.237336	-0.144583	-0.188631	-0.131429	-0.295834	-0.18581	-0.167222	-0.207657	-0.196558	-0.16209	-0.184256	-0.705214	-0.242737	-0.0853167	-0.691128	-0.326153	-0.377591
chr1_57488151	chr1	57488151	57498167	10.016	cnv	1	-0.174548	-0.305899	-0.506271	-0.324516	-0.302361	-0.461477	-0.471878	-0.488904	-0.248085	-0.0220764	-0.32229	0.00981	-0.242472	-0.0672329	0.243865	0.128797	0.115474	0.207511	0.237484	0.0281668	0.167485
chr1_57578766	chr1	57578766	57585863	7.097	dup	0	0.337751	0.118136	0.180178	0.0701661	0.193928	0.123161	0.120014	0.0767516	-0.0354523	0.0446106	0.0359154	0.0828236	0.0628809	0.0957784	0.544094	0.374261	0.185189	0.142767	-0.032392	-0.0970458	0.317485
chr1_57808186	chr1	57808186	57816069	7.883	dup	1	-0.146913	0.461921	0.0428054	-0.121955	-0.173692	0.215395	0.257374	-0.199666	0.2934	-0.0681059	0.173192	0.158477	0.0945292	-0.236259	0.112872	0.428955	0.215487	0.399953	0.521964	0.200461	0.459052
chr1_57944111	chr1	57944111	57951997	7.886	dup	1	0.164297	0.374068	-0.200552	0.178103	0.376215	0.397593	0.18528	-0.0242503	0.0151468	0.174593	0.242005	0.0510955	0.181265	0.332833	0.413202	0.426637	0.29488	0.355675	0.209629	-0.156951	0.397837
chr1_57964899	chr1	57964899	57974652	9.753	cnv	0	0.299316	0.138853	0.0730045	0.163833	0.118419	0.239433	0.202162	0.124643	0.0380868	0.322824	0.169369	0.19734	-0.00345533	0.202272	0.205829	0.170549	0.204509	0.192458	-0.0231739	-0.561365	0.20878
chr1_58049301	chr1	58049301	58060473	11.172	dup	1	0.448043	0.516278	0.0936533	0.263655	0.321492	0.417704	0.368314	0.166359	-0.00561044	0.278836	0.368107	0.292065	0.034507	0.117049	0.476984	0.436359	0.462365	0.235705	0.182123	-0.219707	0.450197
chr1_58122892	chr1	58122892	58129026	6.134	del	0	-0.0246841	-0.120052	-0.0594431	0.0317094	-0.039454	-0.113922	-0.0264421	-0.0366553	-0.37893	-0.041066	-0.342324	0.0241613	-0.723988	0.00817263	-0.169774	-0.0438269	0.122211	-0.186182	-0.192263	-0.103942	-0.126557
chr1_58135869	chr1	58135869	58143499	7.63	dup	0	0.149547	0.137889	-0.322186	-0.142927	0.2341	0.424131	0.0204865	-0.103201	-0.131464	-0.0558407	0.0326213	-0.175829	-0.202721	-0.134726	0.547711	0.204288	0.223131	-0.0347186	-0.346634	-0.289705	0.135303
chr1_58365660	chr1	58365660	58374184	8.524	dup	1	0.325195	0.393043	0.0261187	0.224702	0.370094	0.300619	0.243199	0.0810769	0.253356	0.23735	0.264691	0.234203	0.276116	0.182134	0.566425	0.54037	0.432238	0.201057	0.233778	-0.0666609	0.453991
chr1_58551202	chr1	58551202	58554763	3.561	del	1	-0.502715	-0.264504	-0.85838	-0.167565	-0.172127	-0.429682	-0.23711	-0.412223	-0.392435	-0.190461	-0.260379	-0.338477	-0.315785	0.0190075	-0.440665	-0.279127	-0.360568	-0.556468	-0.107037	-0.653894	-0.272541
chr1_58619859	chr1	58619859	58626365	6.506	del	0	-0.0996512	-0.137716	-0.0270968	-0.0884575	-0.0594868	-0.0821816	-0.0799153	-0.120593	0.0304866	-0.0700494	0.0212696	-0.0137384	-0.0967852	-0.00105461	-0.799198	-0.0599009	0.00623264	-0.0863481	-0.018861	0.031255	0.0358286
chr1_58657922	chr1	58657922	58664414	6.492	dup	1	0.017639	-0.0970264	-0.0528244	0.104115	0.221072	-0.111487	0.0658695	0.0152386	0.0343844	1.18155	0.630845	1.50952	0.679833	-0.0684518	0.109846	-0.0726409	-0.0667563	0.0921625	-0.0289696	0.0933897	0.179837
chr1_58730505	chr1	58730505	58735401	4.896	del	1	-0.0206901	-0.151421	-0.586844	-0.460007	-0.0553889	-0.0377109	0.0734691	0.0359951	-0.0467439	-0.0234093	-0.0492755	-0.0790746	0.026011	0.0124549	0.0680918	0.105864	-0.0831053	0.0275084	0.032407	0.013604	-0.0442114
chr1_58888485	chr1	58888485	58890871	2.386	del	0	0.191204	-0.601126	0.167831	-0.189051	-0.176613	-0.148785	-0.365826	0.100762	-0.283583	-0.479465	-0.585319	-0.720748	-0.482306	-0.491894	-0.564142	-0.374797	-0.125428	-0.136775	-0.409828	-0.218777	-0.393757
chr1_59054796	chr1	59054796	59057190	2.394	del	0	-0.0842051	-0.227468	-0.187767	-0.232013	-0.0593145	-0.012307	-0.144422	-0.175519	-0.13186	-0.0125063	-0.414322	-0.40091	-0.13757	-0.119088	-0.251772	-0.96412	-0.181623	-0.177758	-0.0873056	0.075262	-0.0984889
chr1_59165305	chr1	59165305	59168259	2.954	del	1	0.0608998	0.0699531	-0.0051391	-0.0331752	0.0543504	0.00761732	0.17421	0.0280498	-0.757078	0.0216388	-0.509187	-2.55787	-0.128436	-0.869758	-0.0116284	-0.177324	-0.0832827	-0.0996184	-0.0320643	0.0172096	-0.158604
chr1_59596430	chr1	59596430	59607586	11.156	del	1	0.00803454	-0.0583855	-0.0998009	-0.0398069	-0.220609	-0.0551857	-0.0313793	-0.0681711	-0.0473278	-0.433603	-0.057261	0.0295194	-0.00904604	0.0114964	-0.0670077	0.0605443	0.021898	-0.00794758	-0.187355	-0.051467	-0.0125095
chr1_59743984	chr1	59743984	59753210	9.226	cnv	0	0.449137	0.31271	-0.0281478	0.368025	0.464087	0.280191	0.415808	0.245304	-0.0101421	0.208095	0.333975	0.175464	0.209929	0.14526	0.232337	0.418324	0.41333	0.230823	-0.0215283	-0.39704	0.383636
chr1_59764173	chr1	59764173	59770763	6.59	del	1	0.141789	-0.073137	-0.00757658	-0.0700793	-0.0213937	-0.0773884	-0.0748739	-0.0254487	-0.136061	-0.170198	-0.180487	-0.176636	-0.260222	-0.364152	-0.416112	-0.46431	-0.0421141	-0.573957	-0.706155	-0.516673	-0.137923
chr1_60587669	chr1	60587669	60597904	10.235	dup	1	0.403929	0.526858	-0.0148901	0.348769	0.501312	0.378522	0.375621	0.153794	-0.0912502	0.27016	0.435041	0.254456	0.191387	0.0513976	0.611572	0.461259	0.394374	0.165315	-0.0246863	-0.150918	0.357261
chr1_60724643	chr1	60724643	60728364	3.721	del	0	-0.448707	-0.170864	-0.174308	-0.282991	-0.351721	-0.224042	-0.129603	-0.283843	-0.306799	-0.129821	-0.224079	-0.237688	-0.00378013	-0.179018	-0.246954	-0.199086	-0.19218	-0.119863	-0.172024	-0.0896749	-0.140212
chr1_61095867	chr1	61095867	61098298	2.431	del	0	-0.0263979	-0.0755754	-0.109006	0.0404414	0.0423324	0.0308187	-0.00294604	-0.0997417	0.132776	0.0159027	-0.0386158	0.0288192	-0.12103	-0.0341233	0.0512696	0.100967	0.0349072	-1.03623	-0.125929	-0.0292515	-0.0323485
chr1_61399520	chr1	61399520	61411449	11.929	cnv	1	0.325566	0.300201	0.129951	0.171848	0.213032	0.253724	0.195914	0.281193	0.0706402	0.287916	0.313369	0.179776	0.270965	0.0771211	0.305601	0.238093	0.286189	0.239076	-0.0133219	-0.320863	0.276046
chr1_61561752	chr1	61561752	61566514	4.762	del	0	-0.161671	-0.140217	-0.121661	-0.192984	-0.0732908	-0.120973	-0.229463	-0.158465	-0.161957	-0.467479	-0.348327	-0.476816	-0.262633	-0.269796	-0.037535	-0.0875814	-0.0784005	-0.100745	-0.151389	-0.160869	-0.038151
chr1_61730642	chr1	61730642	61737518	6.876	dup	1	0.41332	0.323186	0.0824922	0.156466	0.190801	0.377344	0.478501	0.362259	-0.00621308	0.138663	0.314372	0.22154	0.295713	-0.263227	0.292176	0.377668	0.23264	0.236999	0.100239	-0.266856	0.329157
chr1_61843842	chr1	61843842	61846854	3.012	dup	0	0.547374	0.302026	0.403611	0.350088	0.451663	0.34345	0.334306	0.34232	0.117292	0.363838	0.216885	0.232467	0.438795	0.237251	0.236453	0.300011	0.165128	0.188031	0.437534	0.209472	0.412309
chr1_62046701	chr1	62046701	62057824	11.123	del	0	0.234622	0.170661	0.0669901	0.203961	0.182247	0.207162	0.193491	0.17987	-0.0280941	0.148204	0.227827	0.144385	-0.0275071	0.178364	0.174169	0.205362	0.106008	0.147343	0.0206454	-0.462807	0.134688
chr1_62297774	chr1	62297774	62307251	9.477	dup	1	0.160693	0.0350172	-0.155458	0.0693768	0.144599	0.301476	-0.133291	0.00138743	0.543555	0.553781	0.601453	0.415687	0.696549	0.480958	0.70072	0.470141	0.832299	0.243474	0.0160811	-0.098011	0.724301
chr1_63253751	chr1	63253751	63259066	5.315	dup	0	-0.00729044	0.109512	0.186311	0.129731	-0.0119613	-0.324743	-0.188511	0.0287192	0.310995	0.430223	0.275298	0.282753	0.00887727	0.311135	0.852464	-0.112226	-0.299412	0.567276	-0.11356	-0.476165	-0.451812
chr1_63741081	chr1	63741081	63743698	2.617	del	1	-0.0301131	0.0392424	0.0575163	0.182905	0.115517	0.0128874	-0.0301668	0.0669499	-0.20532	-0.169093	-0.117236	0.0122176	-0.178223	-0.00471208	-0.825216	-0.0440145	0.0471661	0.223932	-0.0288513	0.126784	-0.779365
chr1_64180430	chr1	64180430	64193726	13.296	dup	1	0.44952	0.297931	-0.137508	0.23013	0.427293	0.434022	0.283905	0.172775	0.0374831	0.174996	0.278198	0.159079	0.0439162	0.155705	0.524747	0.4951	0.296295	0.168085	0.0947055	-0.212204	0.46471
chr1_64883412	chr1	64883412	64886041	2.629	dup	0	0.474394	0.399874	0.183301	0.000527408	0.329519	0.320827	0.281437	0.268062	-0.158678	0.240587	0.260798	0.300055	0.257037	0.160089	0.541548	0.479761	0.225865	0.060666	-0.0577724	-0.014593	0.28893
chr1_65431612	chr1	65431612	65434006	2.394	del	0	-0.428167	-0.751067	-0.476673	-0.363948	-0.411739	-0.342216	-0.705464	-0.534788	-0.36812	-0.233967	-0.373044	-0.298814	-0.328765	-0.230146	-0.387673	-0.335549	-0.207799	-0.400872	-0.596809	-0.262089	-0.308879
chr1_65479049	chr1	65479049	65487125	8.076	dup	1	0.255888	0.363787	-0.131358	0.0683561	0.310284	0.48238	0.168759	0.0147647	-0.0956672	0.0406099	0.037829	-0.00245538	-0.0992712	0.0150813	0.463091	0.329978	0.24584	0.0212029	-0.0705916	-0.0888009	0.296568
chr1_65591409	chr1	65591409	65603926	12.517	del	0	0.162899	0.245135	-0.0450524	0.134353	0.17885	0.251611	0.134656	0.0351366	0.0701085	0.115694	0.152944	0.185978	0.127886	0.182914	0.116451	0.14164	0.0852505	0.150308	0.107	-0.296564	0.0828109
chr1_65840683	chr1	65840683	65849754	9.071	dup	1	0.641657	0.382664	0.137527	0.671047	0.52828	0.495995	0.548025	0.402272	-0.0116072	0.472731	0.444056	0.318228	0.248812	0.185776	0.572479	0.470314	0.481099	0.237091	0.0243617	-0.103866	0.566834
chr1_66061545	chr1	66061545	66066005	4.46	del	1	-0.0539058	-0.0659449	-0.0521286	-0.00122711	0.0420222	-0.068216	-0.046086	-0.000371306	-0.961672	-0.635693	-0.154106	-0.692046	-0.487465	-0.173161	-0.442364	-0.594691	-0.297874	-0.773417	-0.401632	-1.26266	-0.570001
chr1_66474201	chr1	66474201	66481010	6.809	dup	1	0.441776	0.258592	0.118431	0.431854	0.479916	0.34674	0.214207	0.23437	-0.113476	0.32727	0.248556	0.183927	0.12794	0.173529	0.594016	0.504472	0.315053	0.279838	-0.041206	-0.254231	0.371696
chr1_67599653	chr1	67599653	67605237	5.584	dup	0	0.117274	0.131648	0.010538	0.228513	0.298406	0.137434	0.0965172	0.0606524	-0.222209	0.139685	0.0639728	0.202444	0.146192	0.0219037	0.747817	0.462479	0.186012	-0.00244268	-0.100718	-0.136671	0.398834
chr1_67835626	chr1	67835626	67839755	4.129	del	0	-0.0811327	-0.173496	-0.127018	-0.130898	-0.138521	-0.0761484	-0.308836	-0.229019	-0.256181	0.0157099	-0.233393	-0.154942	-0.138335	-0.113087	-0.0482506	-0.101284	-0.229237	-0.17929	-0.763562	-0.233797	-0.108961
chr1_68098641	chr1	68098641	68102176	3.535	dup	0	0.553825	0.236687	0.0176938	0.178851	0.482384	0.516686	0.0343843	0.0641608	-0.00160403	-0.0383133	0.316744	0.00127467	-0.0857482	0.102525	0.612702	0.434384	0.201657	0.0182561	-0.172351	-0.240197	0.227549
chr1_68138346	chr1	68138346	68143464	5.118	del	0	-0.0235791	-0.083053	-0.216749	0.0480982	-0.0562501	-0.157461	-0.0718667	-0.145766	-0.154781	-0.0545101	-0.00916997	-0.1136	-0.238437	-0.0703965	-0.049162	-0.242868	-0.137499	0.00914141	-0.0981193	-0.451407	-0.168442
chr1_68205016	chr1	68205016	68208028	3.012	dup	0	0.257429	0.342081	-0.0394257	0.162078	0.185228	0.218483	0.236459	0.117952	0.0854224	0.155082	0.268969	0.319367	0.305609	0.232952	0.470493	0.34764	0.362447	0.19459	0.223205	0.0294607	0.305002
chr1_68301199	chr1	68301199	68309770	8.571	cnv	0	0.34766	0.391714	0.148028	0.345937	0.55072	0.341615	0.341097	0.298881	0.138911	0.369846	0.365851	0.332393	0.306178	0.294091	0.230958	0.383197	0.284257	0.251551	0.167748	-0.0839913	0.0925453
chr1_68934556	chr1	68934556	68943663	9.107	dup	1	0.491916	0.348159	0.00329154	0.383438	0.484635	0.360689	0.298582	0.337003	-0.0872782	0.270576	0.196923	0.231496	0.247301	0.0566416	0.328569	0.380364	0.245498	0.237936	0.0363243	-0.238504	0.28157
chr1_70064500	chr1	70064500	70079496	14.996	dup	1	0.309433	0.399387	0.0587176	0.358647	0.44981	0.326776	0.350646	0.274845	-0.00715868	0.252333	0.291157	0.248042	0.233391	0.136502	0.410917	0.470275	0.300456	0.272476	0.136948	-0.0730127	0.392697
chr1_70187309	chr1	70187309	70206254	18.945	dup	1	0.297282	0.360701	0.0624834	0.254716	0.238206	0.360056	0.187351	0.126382	0.0810104	0.0962304	0.124456	0.0630416	0.129019	0.136944	0.282563	0.220682	0.350276	0.174259	0.0203626	-0.00495116	0.190163
chr1_70303515	chr1	70303515	70312048	8.533	del	0	-0.08845	-0.0247141	0.04269	-0.0533081	0.0941436	0.086293	0.081011	-0.00367127	0.061537	0.155678	0.107949	0.0788026	0.151144	0.0334202	-0.0486346	-0.065161	-0.100078	-0.0437183	-0.818153	-0.212049	0.0456252
chr1_70357635	chr1	70357635	70360030	2.395	del	0	-0.259727	0.0804529	0.0874542	0.206393	-0.220235	0.308537	0.116213	-0.273302	0.288313	0.296366	0.152461	0.175119	-0.00317019	0.243221	-1.11994	-0.216179	-0.866105	-0.90259	-0.840176	-0.137015	-0.851243
chr1_70472386	chr1	70472386	70477469	5.083	dup	0	0.275718	0.113906	-0.129761	0.0850805	0.371594	0.219802	0.0709568	0.0501598	-0.25287	0.291089	0.296374	0.212273	0.122462	0.0385699	0.647782	0.400738	0.197266	0.0521487	-0.177985	-0.0437313	0.304095
chr1_70533290	chr1	70533290	70541473	8.183	del	1	-0.137722	-0.0630247	-0.0123075	-0.0327217	-0.0896999	-0.0606675	-0.0950391	-0.178841	-0.689829	-0.410352	-0.510759	0.055198	-0.538972	-0.499204	-0.111244	-0.051958	-0.111047	-0.0383675	-0.0565462	0.0156233	-0.11159
chr1_70853241	chr1	70853241	70858537	5.296	del	0	0.237915	0.139808	0.0346085	0.226457	0.181871	0.306881	0.230746	0.159536	0.00685438	0.220543	0.247402	0.119056	0.050973	0.155778	0.254044	0.14796	0.0709172	0.210612	0.174826	-0.436325	0.209813
chr1_70895744	chr1	70895744	70901111	5.367	del	0	0.0184328	-0.0581198	0.0678928	0.0606253	0.0506203	-0.0801008	-0.000211555	-0.011007	-0.220063	-0.1482	-0.19712	-0.280186	-0.443048	-0.0531808	-0.124682	0.0535411	-0.165091	-0.0602354	-0.014134	-0.184363	-0.17108
chr1_70998689	chr1	70998689	71006248	7.559	del	0	0.249027	0.203882	-0.0224972	0.2209	0.2434	0.193806	0.281875	0.148893	-0.0392218	0.295885	0.212965	0.134232	0.194096	0.117281	0.329419	0.330463	0.148193	0.116046	0.169345	-0.58269	0.283672
chr1_71020496	chr1	71020496	71025931	5.435	del	1	-0.35071	-0.0566835	0.297188	-0.124583	-0.0150337	-0.100642	0.0886148	-0.940134	-0.39764	-0.647498	-1.06564	-1.02958	-0.682561	-0.418426	0.225284	0.214003	0.0698565	0.135514	0.133578	0.000447528	0.281839
chr1_72721742	chr1	72721742	72732821	11.079	cnv	0	0.266237	0.132795	-0.158789	0.140373	0.427306	0.421852	0.184156	0.147993	0.109461	0.193142	0.294974	0.0104464	-0.0221526	0.113236	0.548954	0.383672	0.34088	0.182244	-0.0276397	-0.272906	0.344358
chr1_73630725	chr1	73630725	73635668	4.943	del	0	-0.436272	-0.32229	-0.351485	-0.411572	-0.346026	-0.108821	-0.287949	-0.187381	-0.171223	-0.325448	-0.258862	-0.383449	-0.233107	-0.208404	-0.603775	-0.267924	-0.280034	-0.330221	-0.242337	-0.316335	-0.366965
chr1_73662279	chr1	73662279	73667082	4.803	dup	0	0.0896754	0.0556449	-0.00595257	0.113475	-0.0628872	-0.0704619	0.0700809	-0.142641	0.099351	0.0915715	-0.00113035	-0.0494646	-0.0590445	0.0511088	-0.0552661	0.135993	0.231564	0.0690024	0.766941	0.135224	0.137281
chr1_73727804	chr1	73727804	73732574	4.77	cnv	1	0.312256	0.336975	0.356197	0.43885	-0.467975	-2.91539	-0.449466	-0.536398	0.377461	0.411539	0.523699	0.541232	0.432592	0.520261	0.275834	0.4402	0.417346	0.474343	-0.452146	0.475506	-0.444852
chr1_73802482	chr1	73802482	73806724	4.242	del	1	0.0512628	0.0425051	-0.0220035	-0.0183599	0.06136	-0.0316222	0.00393523	-0.0335998	0.0374951	-0.0472791	0.064589	0.0145847	-0.0698901	-0.230089	0.0500804	-0.968831	-0.810409	-0.0449909	0.0725227	-0.0506659	-0.821259
chr1_73893919	chr1	73893919	73902882	8.963	cnv	1	-0.250823	-0.238728	-0.0719338	-0.353557	-0.0422134	0.389107	0.366802	0.0700096	-0.253852	-0.247561	-0.213699	-0.390688	-0.376252	-0.3026	-0.127521	-0.0390367	0.0933844	-0.353126	-0.457533	-0.408282	-0.449991
chr1_74228959	chr1	74228959	74238848	9.889	cnv	0	0.388593	0.386954	-0.187347	0.319844	0.432855	0.341545	0.344468	0.15283	-0.173884	0.204941	0.292318	0.128167	0.0239858	-0.0534752	0.413322	0.266414	0.149289	0.22163	-0.130497	-0.398212	0.230459
chr1_74545561	chr1	74545561	74552593	7.032	cnv	0	-0.20603	0.119295	-0.239172	0.0890279	0.240835	0.34947	0.236299	-0.0181783	-0.385764	-0.0795196	-0.471689	-0.404653	-0.454893	-0.182546	0.175042	0.101611	0.122147	-0.160802	0.176242	0.257802	0.237604
chr1_74765977	chr1	74765977	74768899	2.922	del	0	0.150375	0.0976364	-0.165953	0.233128	0.119968	0.282815	0.0695313	0.182435	-0.589316	-0.201797	0.0833139	-0.654959	-0.282304	-0.122511	-0.185316	-0.195421	-0.0757079	-0.193804	-0.141062	-0.119242	-0.224772
chr1_74879198	chr1	74879198	74881581	2.383	dup	0	0.127267	0.107236	0.200425	0.100619	0.0661384	0.174128	0.238874	0.162137	0.0839974	0.223172	0.107009	0.0427722	0.20583	0.02156	0.283223	0.134269	0.17219	0.179117	0.283821	0.805582	-0.16524
chr1_74887549	chr1	74887549	74892603	5.054	del	1	0.0316551	0.177819	-0.038934	0.0105795	0.0961548	0.0753097	0.00525179	0.024865	-0.0842089	-0.0896592	0.0261086	0.0864411	0.166316	0.0136923	-0.876105	0.0118698	0.0162143	0.0660985	-0.171678	-0.946611	-0.00207211
chr1_75481226	chr1	75481226	75490319	9.093	dup	1	0.29122	0.19976	0.0109694	0.326854	0.328367	0.283916	0.276145	0.200047	0.156982	0.306167	0.190475	0.303511	0.341158	0.199154	0.305417	0.400978	0.228779	0.216762	0.072754	-0.0754915	0.336874
chr1_75594663	chr1	75594663	75600830	6.167	del	1	-0.00884566	-0.444854	-0.169964	-0.507915	-0.0319015	-0.0615939	-0.0969719	0.0105992	-0.0217123	-0.165219	-0.128455	-0.167218	-0.183345	0.0417928	-0.150241	-0.0470536	-0.121412	-0.0152509	-0.0426962	-0.00533512	-0.0921542
chr1_75952945	chr1	75952945	75972110	19.165	del	0	0.0141344	0.0721715	0.022485	0.0195308	-0.127254	0.0555434	-0.0661872	0.0124276	-0.441529	-0.24449	0.0337401	-0.199541	-0.130753	-0.00737527	-0.0750457	0.0364718	-0.507421	0.0600782	0.0525006	0.0759648	-0.080666
chr1_76360107	chr1	76360107	76363044	2.937	del	0	-0.128081	0.132811	-0.0188886	-0.110497	0.0211088	0.136556	0.0189044	0.133361	-0.0815873	-0.330976	-0.207474	-0.263034	-0.305379	-0.172603	-0.200928	-0.114405	-0.231242	-0.211751	-0.890101	-0.280107	-0.213385
chr1_76415165	chr1	76415165	76425737	10.572	del	0	0.083893	-0.0566856	0.021695	-0.0570991	-0.0336364	-0.0285296	0.04168	0.0190773	-0.0636787	-0.0427527	0.00511314	-0.167029	-0.174142	-0.140659	-0.134244	-0.0613863	0.0355441	-0.110055	-0.165972	-1.05465	-0.110987
chr1_76524465	chr1	76524465	76529508	5.043	cnv	0	-0.0597616	-0.268151	-0.477322	-0.218856	-0.111519	-0.343736	-0.309716	-0.341692	0.0183053	0.197401	0.0098708	0.0552783	0.160872	-0.237633	0.675905	-0.0363636	-0.170197	0.440342	-0.161493	-0.154078	-0.0302279
chr1_76543713	chr1	76543713	76549592	5.879	del	1	0.0819778	0.242548	0.109758	0.140576	0.167649	0.37185	0.247844	0.335753	0.186565	0.27933	0.272955	0.10881	0.195725	-0.0114008	0.28747	-2.56011	0.166313	0.444056	-0.841383	-0.519721	-0.711787
chr1_76572806	chr1	76572806	76597069	24.263	del	0	-0.167979	0.0296696	-0.137458	-0.0564328	-0.0343887	0.0527858	-0.0299283	-0.0691192	-0.00245273	-0.0247455	-0.0159978	-0.0266625	0.0220651	-0.128451	-0.152876	-0.0382501	-0.669651	-0.0590175	-0.0498407	0.0393536	-0.107926
chr1_76842792	chr1	76842792	76848960	6.168	del	0	-0.0975649	-0.0191231	-0.127742	-0.0924228	0.0449137	0.088995	0.0685311	0.0602018	-0.164486	-0.326758	-0.0845214	-0.178322	-0.408664	-0.213776	0.0809511	-0.291941	-0.174468	-0.254555	-0.30345	0.021065	-0.246549
chr1_76896220	chr1	76896220	76899711	3.491	del	1	-0.120369	-0.875366	0.0291011	-0.907793	-0.0454007	-0.135316	-0.845609	-0.0667324	-0.110471	0.0231005	-0.064527	-0.0341656	0.00865215	0.0546101	0.0799126	0.0322944	-0.0492398	0.02677	-0.0519536	-0.0550206	-0.173563
chr1_76963726	chr1	76963726	76974526	10.8	dup	0	-0.0579854	0.00196816	-0.0694658	-0.0336941	-0.0664309	-0.00922771	-0.0400569	0.0267503	0.0336405	-0.0356641	0.044383	-0.0254831	0.0416718	-0.0120066	0.876563	-0.0155328	-0.0442858	0.0228024	0.018999	0.0536347	-0.0149085
chr1_77164722	chr1	77164722	77167097	2.375	del	0	0.124334	0.16468	0.0261637	0.132109	0.0254825	0.155921	0.039505	0.256815	0.0319126	0.0768762	-0.030587	-0.056703	0.0404303	0.0604593	0.193893	-0.034248	-0.586184	0.082952	0.113135	0.0763117	-0.056447
chr1_77193497	chr1	77193497	77200274	6.777	del	0	0.158118	-0.065577	-0.23206	-0.201138	0.22905	0.281249	-0.245924	-0.606436	-0.122981	-0.199742	-0.0485797	0.218863	-0.0801929	-0.244014	0.223736	0.25369	-0.109818	-0.0758418	-0.206234	-0.0404334	0.235848
chr1_77220069	chr1	77220069	77227294	7.225	dup	0	0.124795	0.363398	0.175397	0.189176	0.248924	0.318678	0.302066	0.0279793	0.104719	0.280268	0.137722	0.237419	0.327824	0.29596	0.189458	0.0867083	0.0465291	-0.0802579	-0.0242368	0.113911	0.0426087
chr1_77253089	chr1	77253089	77270020	16.931	cnv	0	0.300226	-0.544797	0.254221	0.184431	-0.621877	-2.3265	-0.638555	0.317835	0.369678	0.221192	0.167719	0.325382	0.135175	0.175038	0.146275	0.110823	0.210356	0.254173	0.276266	0.205566	0.262583
chr1_77911080	chr1	77911080	77913516	2.436	del	1	-0.737936	-0.450345	-0.673932	-0.365671	-0.518421	-0.490824	-0.363143	-0.748975	-0.515463	-0.570219	-0.409657	-0.755015	-0.332341	-0.520002	-0.393682	-0.50404	-0.114961	-0.275498	-0.438222	-0.444932	-0.362276
chr1_78265002	chr1	78265002	78270513	5.511	cnv	1	-1.96978	0.739398	-2.39071	-2.06902	0.851276	1.46683	0.871042	-1.55737	0.622465	0.772466	-1.42206	-1.5409	0.856335	-1.46619	-1.76099	-1.95802	-1.41347	-1.96557	-2.02262	-2.02738	-1.99209
chr1_78392804	chr1	78392804	78401908	9.104	cnv	0	0.566921	0.434678	-0.0418232	0.44253	0.649468	0.496515	0.478983	0.277859	0.0277539	0.33067	0.371599	0.259545	0.156701	0.145721	0.528294	0.514341	0.347954	0.227533	0.0252386	-0.316672	0.475254
chr1_78542754	chr1	78542754	78545735	2.981	del	0	-0.007685	-0.0819401	-0.102532	-0.064937	0.0389543	0.109545	0.0315701	0.10749	0.0119076	-0.491429	-0.2605	-0.453831	-0.0400043	-0.581158	-0.102754	-0.169903	-0.135466	-0.193011	-0.108416	-0.131221	-0.0529203
chr1_78561651	chr1	78561651	78567140	5.489	del	0	0.0554833	0.0827229	0.0571821	0.192548	0.0462434	0.110873	0.0419234	0.0640674	-0.00573497	-0.196247	0.0457123	0.0431451	0.110242	-0.140716	-0.265332	-0.103754	-0.482946	-0.280574	-0.26657	-0.148085	-0.285197
chr1_78803170	chr1	78803170	78816940	13.77	del	1	0.0497926	0.06396	0.0599288	-0.0295416	-0.0106539	0.0771003	0.0537759	0.080489	0.0124926	-0.0243747	0.0358926	-0.00649935	0.0210801	0.0108564	-0.836025	-0.000645015	0.0764881	0.0653663	0.0726939	-0.677271	0.0635481
chr1_78863572	chr1	78863572	78873739	10.167	dup	1	0.530206	0.474833	-0.209447	0.448197	0.664579	0.548253	0.483029	0.127685	-0.0368216	0.300871	0.497305	0.164833	0.169773	0.205866	0.622981	0.544446	0.528109	0.291271	-0.0992638	-0.0829021	0.320197
chr1_79031341	chr1	79031341	79039574	8.233	del	0	-0.0556954	-0.183108	-0.105425	-0.0776249	-0.13377	-0.18232	-0.113771	-0.12342	-0.0851032	0.0542853	-0.107942	-0.0673438	-0.00418886	-0.0280344	-0.128863	-0.060576	-0.123482	-0.672996	-0.151502	-0.0701168	-0.0215785
chr1_79322979	chr1	79322979	79332824	9.845	del	1	-0.90484	-0.703006	0.392428	0.318696	-0.964074	-3.00247	-0.876049	0.413635	0.258859	0.319684	0.219433	0.315572	0.285471	0.324649	0.211193	0.193209	0.250071	0.26094	0.314139	0.280834	0.22262
chr1_79373162	chr1	79373162	79381114	7.952	dup	1	0.209176	0.272761	-0.144647	0.30322	0.453081	0.460403	0.190272	0.00944631	-0.19079	0.131782	0.221393	0.150791	0.135892	0.0313118	0.612808	0.393321	0.215794	0.103515	-0.0994087	-0.193749	0.358056
chr1_79392124	chr1	79392124	79397318	5.194	del	1	0.125167	-0.0493071	-0.499019	0.0505206	0.0566285	-0.0585518	0.0405731	-0.457301	-0.00153697	0.0796814	0.06017	-0.184554	0.182518	0.0856487	-0.443001	-0.357638	-0.449269	-0.204696	-0.219036	-0.367655	-0.232176
chr1_80151616	chr1	80151616	80160554	8.938	del	1	-0.0157544	0.0528068	0.0593544	0.0838325	0.0478585	0.00589695	0.0489389	0.100441	-0.252388	-0.224236	-0.23919	-0.384782	-0.252813	-0.167208	0.0318182	-0.224457	-0.225758	-0.171398	-0.0381294	-0.0279582	-0.436561
chr1_80577619	chr1	80577619	80587490	9.871	dup	1	0.443895	0.296833	-0.179762	0.0929217	0.56874	0.596787	0.226659	0.0667016	-0.0455466	0.279112	0.252404	0.0816759	0.0846529	0.0182446	0.741308	0.542187	0.357813	0.163983	-0.103938	-0.194214	0.403605
chr1_81352803	chr1	81352803	81361416	8.613	cnv	0	0.312264	0.383275	0.0727068	0.475058	0.436162	0.367265	0.29412	0.225354	-0.00984073	0.250488	0.368084	0.310978	0.276584	0.120718	0.356644	0.332925	0.250942	0.262364	0.136418	-0.246171	0.338429
chr1_81709468	chr1	81709468	81719027	9.559	del	1	-0.26259	0.0937412	-0.302652	0.114835	-0.147184	-0.849472	-0.193234	-0.17217	-0.0280233	-0.0595962	0.112721	-0.0752253	-0.00305335	-0.0579579	0.131551	0.139138	0.109634	0.0969722	0.0853177	-0.130128	0.0182883
chr1_81878454	chr1	81878454	81880864	2.41	del	0	0.0455523	-0.0605283	-0.102001	0.0165902	-0.0502486	0.00896198	0.107801	0.2054	-1.19382	0.033767	-0.00694263	-0.0812475	0.0243002	-0.246738	-0.0364126	0.00495643	-0.0292839	0.0588982	0.0807354	0.0985037	0.0332743
chr1_82036665	chr1	82036665	82042011	5.346	del	1	0.0165103	-0.0131131	-0.199676	-0.0406141	0.0931783	0.175177	-0.0421222	-0.0374335	-0.233318	0.053345	-0.634507	-0.461985	-0.201368	-0.502464	-0.176285	-0.0416591	-0.220304	-0.0396125	0.0296031	-0.0208932	-0.312477
chr1_82097041	chr1	82097041	82101786	4.745	del	0	0.0362248	0.164536	0.117918	0.0752361	-0.00280581	-0.00270776	0.119555	0.188652	-0.0335399	0.0650804	-0.165648	0.0287368	0.0227679	0.0593028	0.0574154	0.120775	0.167592	-0.722406	0.1957	0.217622	0.117007
chr1_82670006	chr1	82670006	82679190	9.184	del	1	-0.0087444	-0.125092	-0.233971	-0.40384	-0.346787	-0.193742	-0.0797238	-0.110151	-0.293779	-0.403403	-0.30181	-0.203613	-0.241559	-0.545188	-0.352216	-0.202852	-0.43091	-0.549427	-0.166714	-0.363489	-0.0947933
chr1_82730251	chr1	82730251	82736883	6.632	del	0	-0.00919612	-0.21157	-0.0237357	-0.292985	0.0406895	-0.0363042	-0.0429533	0.0129079	-0.446307	-0.383628	-0.298975	-0.563323	-0.428312	-0.390538	-0.165065	-0.0862326	-0.200698	0.0316028	-0.31488	-0.0820055	-0.219254
chr1_82891718	chr1	82891718	82894708	2.99	del	0	0.0762553	-0.101452	0.108722	0.158641	0.0908785	-0.0501007	0.0629945	-0.163982	-0.0394214	-0.0748034	-0.0759956	-0.0753836	-0.168735	0.0576316	-0.794852	0.0904018	-0.125827	0.12406	0.0960062	0.0904094	-0.0338641
chr1_83276156	chr1	83276156	83280609	4.453	del	0	0.0642535	-0.510856	0.0552656	-0.533081	-0.0712616	-0.13438	0.0335287	-0.0279754	0.0979535	0.00844906	0.00669559	-0.0113579	0.144113	-0.00378154	-0.0157016	-0.0709438	0.173086	0.129218	0.152965	0.244405	0.0560354
chr1_83669020	chr1	83669020	83680911	11.891	dup	0	-0.040639	0.0550515	-0.127453	0.000401657	0.0328295	0.0308306	0.0223151	-0.0163137	0.00492386	-0.0693414	0.0274638	0.0466411	0.0804173	0.0671692	0.00179818	-0.0420818	-0.0991361	-0.0249355	0.572055	-0.00843342	-0.088337
chr1_83743802	chr1	83743802	83749378	5.576	del	1	0.120445	0.108914	0.0621106	0.0539524	0.213188	0.152108	0.210642	0.0344958	-0.319052	0.24427	-0.223251	0.0572496	0.17906	0.015574	-0.226699	-0.735214	0.0697241	-0.988372	0.0372787	0.126782	-0.15303
chr1_83880047	chr1	83880047	83900503	20.456	del	0	-0.0449477	0.0351569	0.0413003	0.081936	0.0301844	0.015184	0.0430621	-0.00867445	-0.0370318	-0.001366	0.0886409	-0.0780416	0.0981056	-0.730143	0.0039327	0.108333	0.0989437	0.0439897	0.0439639	0.117535	0.0802002
chr1_84099313	chr1	84099313	84105821	6.508	del	0	0.0874703	0.0935732	-0.0450968	-0.128535	0.102745	0.0594868	-0.0520871	0.0626519	0.00409499	-0.0920415	0.0393231	0.0553162	0.0354275	-0.108467	-0.82191	0.0153022	0.00068394	0.0922788	-0.0263232	0.0598933	0.109432
chr1_84233634	chr1	84233634	84239845	6.211	cnv	1	-2.68681	-0.251272	-2.90125	-0.345364	-2.59776	-0.420047	-0.353426	0.296123	0.405509	0.518913	0.606484	0.538616	0.365092	0.736569	0.460185	0.559416	0.447539	0.570943	0.598344	0.447385	0.382356
chr1_84392376	chr1	84392376	84395106	2.73	del	0	-0.0666493	-0.232923	0.20432	-0.232616	-0.0543327	-0.168543	0.0862265	-0.000158287	-0.151431	-0.50054	-0.378222	-0.541815	-0.574862	-0.47161	-0.224395	-0.283016	0.197812	-0.771569	-0.229	0.137751	-0.281518
chr1_84656331	chr1	84656331	84667256	10.925	dup	1	-0.0716815	0.188437	0.0860899	0.158866	0.0703279	0.17892	0.19491	0.401439	-0.0743549	0.112797	-0.0815087	-0.166701	-0.199977	-0.204769	-0.0757258	0.0239196	0.140337	0.526709	0.139485	0.430071	0.194734
chr1_85045289	chr1	85045289	85054635	9.346	cnv	0	0.410879	-0.244136	-0.368726	-0.139098	0.0847384	-0.0592259	-0.274399	-0.152431	-0.198565	0.091238	-0.0451267	-0.20614	-0.159469	0.0257448	-0.17306	-0.0878799	-0.117958	-0.111716	-0.361871	-0.239471	-0.0275464
chr1_86221058	chr1	86221058	86223410	2.352	del	0	0.00997918	0.0633956	0.0475061	0.101614	0.170093	-0.00157676	0.0299177	0.276867	0.00941768	-0.135626	0.0629612	-0.031419	0.135829	-0.252007	-0.0582528	-0.124156	0.0101005	0.150237	0.0691667	0.135634	-0.716884
chr1_87177795	chr1	87177795	87186280	8.485	del	1	0.0276568	0.0611553	0.124825	-0.0958902	0.287331	0.0253394	0.219041	-0.0856495	-0.396422	-0.102725	-0.300375	-0.0761458	-0.167365	-0.0616249	-0.256723	-0.270869	-0.524243	-0.628818	-0.631901	-0.568003	-0.40367
chr1_87373445	chr1	87373445	87382665	9.22	dup	1	0.462166	0.175179	0.00386182	0.282473	0.282895	0.279955	0.089229	0.191599	-0.132916	0.0519599	0.0640436	0.0259812	-0.0143699	0.00165712	0.441247	0.503822	0.308998	0.208193	0.0955979	-0.042739	0.413792
chr1_87801098	chr1	87801098	87805861	4.763	dup	1	0.816123	0.916268	0.355003	0.751055	0.804172	0.683959	0.857454	0.626171	0.0306876	0.73839	0.547227	0.281945	0.220799	0.0423993	0.723973	0.876307	0.656638	0.303699	-0.193057	-0.388338	0.689996
chr1_87987481	chr1	87987481	87994043	6.562	dup	1	0.369834	0.387106	-0.00504473	0.171265	0.470801	0.549874	0.177483	0.120162	0.0886833	0.0479618	0.162024	0.0658118	0.0695574	0.0356435	0.634597	0.443638	0.330662	0.108243	0.00382187	-0.115711	0.173729
chr1_88348016	chr1	88348016	88358225	10.209	cnv	0	0.345925	0.281909	-0.0403576	0.369539	0.385802	0.50283	0.216378	0.150031	0.0411239	0.275322	0.382276	0.316331	0.242007	0.0584192	0.490283	0.417956	0.338211	0.139092	0.0243242	-0.294637	0.378547
chr1_88508422	chr1	88508422	88514662	6.24	cnv	0	0.490459	0.363652	-0.0201306	0.476459	0.523788	0.447536	0.459483	0.268574	-0.165139	0.159599	0.40657	0.0858422	0.207588	-0.125682	0.44882	0.443424	0.397484	0.251493	-0.13724	-0.46513	0.462716
chr1_88763411	chr1	88763411	88777884	14.473	dup	1	0.312785	0.238917	-0.0653175	0.207282	0.392877	0.31816	0.312307	0.128755	-0.025488	0.181949	0.25054	0.0985414	0.0666877	0.0857368	0.372611	0.461868	0.308959	0.0453164	-0.004878	-0.0297971	0.236276
chr1_88880066	chr1	88880066	88890212	10.146	del	0	0.226546	-0.00162497	-0.0203136	0.0460997	0.0591028	-0.0149636	-0.0155366	0.0704986	-0.00688893	0.210091	0.0109004	0.0326844	-0.00502057	0.0536636	0.0052311	0.144577	0.157893	0.117531	-0.00412454	-0.483952	0.173563
chr1_90019936	chr1	90019936	90023771	3.835	del	0	0.149157	-0.0330784	0.0019015	0.0405174	0.0371286	-0.0755919	0.0730845	-0.0891836	-0.0440021	-0.041156	-0.0836565	-0.0210078	0.0129919	-0.977605	-0.0386104	-0.0694821	-0.0209399	-0.10715	-0.0965897	-0.0674512	0.13831
chr1_90569096	chr1	90569096	90582143	13.047	dup	1	0.304477	0.371617	-0.040616	0.292307	0.41962	0.494176	0.322865	0.113676	-0.0243	0.138113	0.195387	0.196853	0.0108408	0.180511	0.576359	0.559844	0.45979	0.214139	-0.0853404	-0.18603	0.31502
chr1_90686733	chr1	90686733	90690282	3.549	del	0	-0.103359	0.0235257	0.00532044	-0.0185074	0.155738	-0.0726287	-0.216824	0.212431	0.276391	-0.561296	0.0579219	-0.0359876	-0.124761	-0.0509552	0.0284577	0.0965203	0.0896341	-0.180309	0.153445	-0.218682	-0.209224
chr1_91299027	chr1	91299027	91301981	2.954	del	0	-0.0109172	-0.0484677	-0.0901842	-0.0133018	-0.0200153	-0.109279	0.0344288	-0.132644	-0.138074	-0.0549936	-0.0133062	-0.114306	-0.0242906	-0.0711015	-0.720886	0.0502749	0.0152227	0.0412292	0.153911	0.0554332	-0.0692891
chr1_91365798	chr1	91365798	91369971	4.173	del	0	0.11033	-0.0612065	-0.168662	0.0221194	-0.134314	0.0328377	-0.0326599	-0.114679	-0.175231	0.0246244	-0.525916	0.0319333	-0.262369	-0.234972	0.152952	0.0537954	-0.0548419	-0.187529	-0.0176744	-0.130167	0.039761
chr1_91389099	chr1	91389099	91401067	11.968	del	1	0.055558	0.108512	-0.204522	-0.0606209	0.0257124	0.0657223	0.0494222	0.0494053	-0.0937283	-0.0280669	-0.0785175	-0.110635	-0.274948	-0.0567853	-0.0849376	0.156862	0.120107	-0.341369	-0.0834315	-0.0656064	-0.145242
chr1_91710084	chr1	91710084	91719686	9.602	dup	1	0.480839	0.485777	-0.0448392	0.445008	0.501163	0.678998	0.363025	0.266044	-0.0711064	0.186203	0.424227	0.138233	0.225844	0.0797157	0.67798	0.546005	0.37012	0.17122	-0.0895989	-0.181534	0.391414
chr1_91914221	chr1	91914221	91917760	3.539	del	0	-0.0760931	-1.17352e-05	-0.0610579	-0.0489356	0.0495186	-0.0443132	-0.0166359	-0.0795835	0.0397259	0.0373412	0.0157729	-0.00102882	-0.00352071	-0.110108	-0.0330923	-0.0467037	0.118523	-0.0381408	-0.0601201	-0.0548523	-0.59703
chr1_92070058	chr1	92070058	92082343	12.285	dup	0	0.27924	0.26139	0.20402	0.224927	0.246736	0.159609	0.186769	0.112542	0.262773	0.248692	0.566538	0.257299	0.354889	0.303224	0.326125	0.228579	0.10763	0.14956	0.182474	0.203763	0.201903
chr1_92188144	chr1	92188144	92197749	9.605	del	0	-0.17887	-0.121828	-0.154901	-0.246564	-0.237391	-0.0990825	-0.171924	-0.235092	-0.0445141	-0.0782102	-0.108165	-0.19284	-0.151312	-0.213359	-0.90484	-0.226156	-0.106768	-0.844573	-0.314304	-0.225221	-0.1565
chr1_92359154	chr1	92359154	92364579	5.425	cnv	1	-0.235624	-0.147242	-0.106422	-0.306801	0.0995287	-0.151835	0.35353	-0.0302762	-0.00373064	-0.793293	-0.82523	-0.0902149	-0.667688	-0.714918	-0.17266	-1.3405	-0.0884046	-0.114735	-0.169284	0.466385	0.240315
chr1_92437133	chr1	92437133	92442018	4.885	del	0	-0.262594	-0.252459	-0.212713	-0.143469	-0.342533	-0.12372	0.0147494	-0.265812	-0.108078	-0.0415412	-0.254981	-0.200399	-0.148185	-0.246551	-1.02997	-0.0749843	-0.0981243	-0.0828378	-0.257134	-0.0113821	-0.13933
chr1_92500351	chr1	92500351	92508725	8.374	del	1	-0.0354543	-0.0149499	0.112212	0.0528961	0.0558689	0.0489279	0.0509876	0.136711	0.0184817	-0.0257505	-1.05628	-1.02408	-0.633715	-1.05406	-0.0377099	0.067967	-0.0374866	-0.0380385	0.154486	-0.0922081	-0.0151091
chr1_92554072	chr1	92554072	92557436	3.364	del	0	-0.617696	0.21018	0.064916	0.143764	0.00379452	0.163106	0.0651139	0.154422	0.0172251	-0.151062	0.32608	0.163548	0.109347	-0.0373505	0.159249	0.212007	0.230779	0.124503	0.0409076	0.225827	0.136332
chr1_92619079	chr1	92619079	92626494	7.415	del	1	-0.309362	-0.688009	-0.179431	0.0800675	-0.152257	-0.220304	-0.216914	-0.648021	-0.256776	-0.216252	-0.274034	-0.154798	-0.121349	-0.111096	-0.445755	-0.49787	-0.458824	-0.499962	-0.395238	-0.352946	-0.421279
chr1_92781314	chr1	92781314	92787952	6.638	cnv	0	0.636054	0.602812	-0.109213	0.506091	0.722249	0.622471	0.48571	0.298106	-0.131133	0.303126	0.485303	-0.0167835	0.168358	-0.122305	0.747851	0.652188	0.668854	0.272388	-0.102879	-0.35862	0.676768
chr1_92886538	chr1	92886538	92896203	9.665	dup	1	0.406484	0.59568	-0.0902205	0.358416	0.481681	0.510018	0.253651	0.283964	-0.0400494	0.115549	0.278387	0.0619008	0.201213	0.0498226	0.618794	0.539437	0.623764	0.267095	-0.0525826	-0.281711	0.448457
chr1_93030180	chr1	93030180	93035199	5.019	del	1	-0.0753712	0.0414026	-0.0134334	-0.0783462	-0.709029	-0.480528	-0.365135	0.140837	-0.0378968	0.0415726	0.0699022	-0.0910656	-0.217395	0.0201498	0.00358828	0.0447573	-0.0211785	0.125748	-0.00714137	-0.0989341	-0.0295038
chr1_93069242	chr1	93069242	93077161	7.919	dup	1	0.580038	0.455718	0.0168639	0.279007	0.492561	0.598763	0.256499	0.245275	-0.0214082	0.0574162	0.341022	0.141537	0.085057	-0.00602972	0.703356	0.615669	0.57472	0.0788063	-0.0566248	-0.15184	0.455772
chr1_93088083	chr1	93088083	93095915	7.832	dup	1	0.447052	0.394315	-0.0926084	0.364717	0.474394	0.340082	0.0695032	0.15331	-0.151483	0.164843	0.333175	0.160337	-0.00346919	0.111901	0.704506	0.537919	0.531885	0.353837	0.0729153	-0.178221	0.369984
chr1_93252089	chr1	93252089	93254466	2.377	dup	0	0.190988	0.436378	0.461459	0.344915	0.618348	0.601947	0.626164	0.414873	-0.0986364	0.230713	0.133206	0.126963	0.235987	0.277718	0.183533	0.333841	-0.0314855	0.512416	0.446581	-0.37997	0.190693
chr1_94136134	chr1	94136134	94145240	9.106	cnv	0	0.395275	0.407904	-0.363935	0.173755	0.38942	0.37153	0.367403	0.156404	-0.0835355	0.196886	0.337684	0.173664	0.144043	0.167121	0.366976	0.343016	0.258062	0.193856	-0.117596	-0.289304	0.178733
chr1_94347718	chr1	94347718	94350244	2.526	del	1	-0.160126	-0.196354	-0.233837	-0.0747615	-0.945076	-0.56292	0.134579	0.197049	0.0195107	-0.264499	-0.542708	-0.490388	0.0530155	-0.544083	-0.200098	-0.282444	-0.138055	-0.108452	-0.100185	-0.108449	-0.177643
chr1_94544560	chr1	94544560	94551233	6.673	dup	1	0.103928	0.183972	0.414192	0.31626	0.219184	0.307327	0.083477	0.276341	0.177145	0.189631	0.0227764	0.122967	-0.00573241	0.226263	0.206988	0.384815	0.206828	0.259734	0.240495	0.138955	0.321132
chr1_94551834	chr1	94551834	94557282	5.448	del	1	-0.442483	-0.309124	0.0824551	0.297585	0.0214892	0.165627	0.0136738	-0.298817	-0.182871	-0.316916	-0.338583	-0.331023	-0.215501	-0.248242	0.0610336	0.0250949	0.0389891	-0.0469039	0.188454	-0.11372	-0.050652
chr1_94653378	chr1	94653378	94658072	4.694	del	0	0.113332	-0.530088	-0.567661	0.0744645	0.0701661	0.0677785	0.151943	-0.620571	0.0195487	0.0669603	0.0802107	0.0106862	0.126058	0.0191877	0.181888	0.0901648	0.0336821	-0.000555648	0.20271	0.164948	0.0227422
chr1_95126094	chr1	95126094	95128549	2.455	del	0	-0.072406	0.00147292	-0.0176258	0.0823237	0.00333197	0.104769	-0.112993	0.016277	0.0737759	-0.0499656	0.0206485	-0.0496425	-0.00537876	-0.0653404	-0.0916849	-0.0165757	0.102655	-0.0892611	-1.01942	-0.0602997	0.289263
chr1_95418574	chr1	95418574	95434967	16.393	del	1	0.0180882	-0.122719	-0.196958	-0.179991	-0.130546	-0.121741	-0.205472	-0.0733421	-0.0772159	-0.526009	-0.164671	-0.411458	-0.220026	-0.28731	-0.0983119	0.107348	-0.0111632	-0.00130565	-0.112154	-0.128888	0.000364833
chr1_95508443	chr1	95508443	95511993	3.55	del	0	0.0239954	-0.135979	-0.122692	0.0249932	-0.0263519	-0.0276539	-0.0120816	-0.154899	0.02398	0.0381864	0.097841	-0.135562	-0.120804	-0.0647092	-0.153918	-0.106121	-0.419975	0.0255364	-0.613332	-0.24887	-0.403642
chr1_95517520	chr1	95517520	95521253	3.733	del	1	0.0968568	-0.0144639	-0.0829475	-0.1835	-1.29867	-1.1357	-0.130056	0.0281729	0.0427296	0.0707379	0.157862	0.00895245	0.0104305	-0.0159532	0.0212397	-0.063633	-0.038351	-4.41419e-05	-0.0158674	0.00978746	-0.0491736
chr1_95611892	chr1	95611892	95615488	3.596	dup	0	0.274786	0.267396	-0.270621	0.038528	0.43868	0.294256	0.150548	0.005787	-0.201853	-0.0214412	0.363068	0.0568101	-0.0969439	-0.0792752	0.792101	0.315198	0.352677	0.163603	0.0260529	-0.105003	0.333832
chr1_96072771	chr1	96072771	96086681	13.91	cnv	0	0.745318	0.683088	0.220356	0.771093	0.72895	0.736291	0.727964	0.542205	0.302896	0.408956	0.423358	0.365378	0.261503	0.342266	0.661958	0.680798	0.511543	0.357149	0.0612446	-0.404752	0.589341
chr1_96569290	chr1	96569290	96573344	4.054	dup	0	0.165823	0.0605193	-0.0220416	0.170669	0.198592	0.280806	-0.0971662	0.0788344	0.212422	0.241157	0.106267	0.237098	0.249956	0.00463408	0.543981	0.451959	0.325274	0.203138	-0.0635606	-0.132034	0.237442
chr1_96604400	chr1	96604400	96606792	2.392	dup	0	0.302323	0.461808	0.321866	0.309971	0.314364	0.253162	0.0698928	0.454531	0.105182	0.285371	0.250278	0.399078	0.144589	0.387352	0.212182	0.194681	0.241906	0.0949779	0.273853	0.272027	0.336851
chr1_97090776	chr1	97090776	97096740	5.964	dup	1	0.461795	0.524844	-0.0757368	0.501792	0.64923	0.510222	0.630481	0.271167	0.0556519	0.395377	0.399077	0.355507	0.366147	0.132167	0.446615	0.614999	0.561105	0.351408	0.230259	-0.467513	0.44053
chr1_97224700	chr1	97224700	97228962	4.262	del	1	-0.428643	-0.517211	-0.337241	-0.394939	-0.446702	-0.328042	-0.36519	-0.467744	-0.459279	-0.517894	-0.572141	-0.661333	-0.484832	-0.445691	-0.332654	-0.367331	-0.279691	-0.222313	-0.303015	-0.314441	-0.309788
chr1_97238987	chr1	97238987	97241435	2.448	del	0	-0.249299	-0.56279	-0.239333	-0.0232244	-0.274976	-0.0514058	-0.172169	-0.219542	-0.458733	-0.194627	-0.278628	-0.263674	-0.245296	-0.215703	-0.0204626	-0.254592	-0.260666	-0.223448	0.0138622	-0.26105	-0.602682
chr1_97323057	chr1	97323057	97334286	11.229	cnv	0	0.353634	0.279607	0.0564601	0.267841	0.446969	0.264344	0.484331	0.32452	0.0104484	0.400121	0.414681	0.24713	0.278587	0.162947	0.390628	0.415561	0.459061	0.345907	0.191216	-0.31292	0.414791
chr1_97366015	chr1	97366015	97371373	5.358	del	0	-0.516766	-0.35101	-0.293202	-0.41136	-0.377947	-0.384739	-0.430574	-0.310644	-0.244146	-0.242953	-0.305019	-0.288463	-0.280866	-0.232838	-0.31378	-0.33336	-0.221655	-0.342878	-0.339503	-0.248231	-0.293142
chr1_97487299	chr1	97487299	97495966	8.667	cnv	0	0.302994	0.282732	-0.0364002	0.357433	0.295268	0.195493	0.31319	0.285198	-0.00403277	0.323657	0.23068	0.154795	0.149826	0.173532	0.097942	0.255984	0.151365	0.0163294	0.147813	-0.384756	0.218953
chr1_97543043	chr1	97543043	97553379	10.336	dup	0	0.350715	0.303118	-0.00421289	0.0645842	0.240179	0.230575	0.120412	-0.0482299	0.0951538	0.133423	0.255121	0.106911	0.150542	0.12152	0.425647	0.207766	0.2235	0.138817	-0.0969144	0.0152953	0.200201
chr1_97718040	chr1	97718040	97727529	9.489	del	1	-0.274804	-0.0594853	-0.42774	0.00524333	-0.0561518	0.0353197	0.0140945	0.0351744	-0.184242	-0.140498	-0.131682	-0.320254	-0.249012	-0.255313	0.265473	-0.0231832	-0.0992734	-0.152836	-0.360984	-0.495353	-0.271006
chr1_98036556	chr1	98036556	98038986	2.43	del	0	0.0688042	0.0101071	0.127416	-0.0310936	0.0539686	0.1458	-0.0601225	-0.00718103	0.121727	-0.144493	0.289232	0.215036	-0.0608591	0.0993362	0.0632137	0.199329	0.0336077	-0.67378	0.114965	0.125002	-0.0531249
chr1_98260594	chr1	98260594	98264163	3.569	del	1	-0.339876	-0.469742	-0.784178	-0.183895	-0.47289	-0.240954	-0.421594	-0.42975	-0.277654	-0.593143	-0.61174	-0.579935	-0.441797	-0.262282	-0.304305	-0.477709	-0.437922	-0.376494	-0.461401	-0.477376	-0.314656
chr1_98329578	chr1	98329578	98340930	11.352	del	0	-0.0315406	-0.0219191	-0.0784844	-0.0885607	-0.140989	-0.10058	-0.238592	-0.0853008	-0.0817533	-0.211285	-0.313606	-0.420077	-0.253785	-0.373262	-0.221723	-0.141491	-0.184694	-0.1066	-0.246833	-0.139974	-0.224882
chr1_98351733	chr1	98351733	98360839	9.106	del	1	-0.389917	-0.40089	-0.447895	0.0246639	0.0356544	0.14697	0.0580137	-0.776394	-0.0192849	-0.0109288	-0.00392732	-0.0415889	-0.0512943	0.0864915	-0.238757	-0.180539	0.0427893	0.0440552	0.0374332	-0.327011	0.0760904
chr1_98464664	chr1	98464664	98475028	10.364	cnv	0	0.341384	0.351323	-0.092591	0.398809	0.398048	0.489759	0.372008	0.253203	-0.0283995	0.311781	0.344718	0.157657	0.185567	0.123201	0.335368	0.37796	0.178457	0.100152	-0.0238569	-0.274765	0.154632
chr1_98561830	chr1	98561830	98567721	5.891	dup	1	2.34141	2.51264	2.57274	2.16991	2.19339	2.48857	2.08666	2.60891	2.2455	0.23557	-0.0504736	0.337477	0.359484	0.444529	1.42136	1.80571	1.45081	0.333134	0.527281	0.322028	0.719795
chr1_98579035	chr1	98579035	98587370	8.335	dup	1	0.555466	0.385906	0.0371465	0.576051	0.53645	0.603601	0.512258	0.368049	-0.0503908	0.290659	0.525583	0.202009	0.0980918	0.0889633	0.519739	0.631184	0.450774	0.440492	0.17402	-0.165997	0.62171
chr1_99053122	chr1	99053122	99055635	2.513	del	1	-0.0066554	-0.0659062	0.0397114	0.0109831	0.303223	0.116961	0.318649	0.138438	-0.19288	0.0199257	-0.00460148	0.17193	0.142571	-0.0238368	0.054514	0.0709382	0.12622	0.0835417	-1.09722	-0.688722	-0.786295
chr1_99185465	chr1	99185465	99189066	3.601	del	0	-0.146541	-0.288694	-0.098702	-0.131695	-0.0399831	-0.371656	-0.0995014	-0.254448	-0.123115	-0.270406	-0.0270326	-0.217666	0.0642457	-0.202657	-0.387065	-0.702914	-0.310944	-0.219832	-0.255424	-0.470711	-0.430395
chr1_99734569	chr1	99734569	99741319	6.75	cnv	0	0.308557	-0.0865282	-0.211307	-0.437448	0.312029	-0.276188	-0.0299152	-0.506025	0.0692101	-0.547743	-0.112072	0.390486	0.303146	-0.613832	0.361736	0.00452486	0.387612	0.317564	0.290454	-0.364825	0.0545584
chr1_100409404	chr1	100409404	100415742	6.338	dup	1	0.521575	0.500615	-0.0941829	0.312096	0.537518	0.43499	0.423134	0.161545	-0.0159811	0.263522	0.496262	0.142331	0.160384	0.0873132	0.655956	0.557215	0.471022	0.122613	-0.0806546	-0.145526	0.417418
chr1_100576757	chr1	100576757	100582766	6.009	del	1	0.42447	-0.29508	-0.371949	-0.591591	0.373565	0.316647	0.290793	-0.477242	-1.7449	-0.284615	-0.405409	-0.248575	-0.133315	-1.38669	0.425591	-0.354188	-0.316427	0.431474	0.475502	0.263338	0.345585
chr1_101062099	chr1	101062099	101067001	4.902	del	1	0.233516	0.263377	0.265698	0.207499	0.253226	-0.0256879	0.251771	0.15196	0.265271	0.274028	0.190572	0.110169	0.0810659	0.096013	0.395939	0.250684	0.129424	-0.869674	0.240384	-0.660377	0.159013
chr1_101182038	chr1	101182038	101186483	4.445	del	1	-0.0455988	-0.063639	-0.102715	-0.00969635	-0.125557	-0.208444	-0.109821	-0.0571883	0.00880635	-0.0310801	-0.0425409	-0.0546605	0.127019	-0.0183123	0.00604176	-0.0863431	-0.151406	-0.687911	-0.298113	-0.675804	-0.237804
chr1_101285478	chr1	101285478	101291868	6.39	del	1	-0.102097	-0.207111	0.13924	0.0426383	0.134575	-0.179828	-0.206853	-0.352974	-0.65352	0.0619947	0.059987	0.323487	-0.314977	0.0177759	0.228176	0.159906	0.14667	0.00179471	-0.0823871	-0.669068	0.295894
chr1_101628376	chr1	101628376	101637310	8.934	dup	1	0.420468	0.390778	-0.0782585	0.224224	0.463258	0.39223	0.261986	0.0417659	-0.0750948	0.120201	0.119513	0.0656696	0.0554989	0.00971998	0.549981	0.459595	0.182115	0.215185	-0.0136893	-0.255192	0.347887
chr1_101758693	chr1	101758693	101772421	13.728	cnv	0	0.405995	0.288707	-0.0720385	0.272967	0.319303	0.342697	0.314142	0.232815	0.00774144	0.240373	0.263781	0.134002	0.207405	0.015403	0.408778	0.444352	0.314445	0.177538	0.0471855	-0.172736	0.412278
chr1_102250286	chr1	102250286	102252689	2.403	del	0	0.0192188	-0.0871644	-0.245645	-0.317677	-0.243956	-0.284244	-0.0129408	-0.0688713	-0.0289204	-0.0368307	0.00192813	0.166704	0.0834928	0.0440318	-1.02145	-0.0252877	-0.0120093	0.00261414	0.0101029	-0.0193796	0.0163112
chr1_102298421	chr1	102298421	102307812	9.391	dup	1	-0.0297338	-0.118397	0.819436	0.900141	-0.0328959	-0.0196784	0.8427	0.832799	0.056804	0.818055	0.63507	-0.154138	-0.0542969	0.77663	0.749943	0.671821	0.723875	0.00176791	-0.0506649	0.587474	0.806053
chr1_102318619	chr1	102318619	102325384	6.765	dup	1	0.0766496	0.031137	1.52196	1.25484	0.0168684	0.00941254	1.20868	1.36618	-0.129661	1.24023	1.07545	0.0738678	0.118811	1.25702	0.972851	0.973346	0.882857	0.0184911	0.139652	0.909587	1.03987
chr1_102330174	chr1	102330174	102332850	2.676	dup	1	0.00546992	0.109147	1.08874	1.17192	0.00621458	-0.0128643	0.962998	0.712591	0.0389438	1.03352	0.745393	0.0247919	0.0139919	0.998898	0.611673	0.802122	0.786411	0.0342863	-0.0240532	0.722185	0.920297
chr1_102395174	chr1	102395174	102401880	6.706	dup	1	0.342927	0.45806	-0.0627895	0.325242	0.355419	0.503548	0.204322	0.0731404	-0.119544	0.103857	0.290258	0.0545112	0.207766	-0.0406259	0.601353	0.536806	0.302076	0.137358	-0.117804	-0.171032	0.218236
chr1_102730196	chr1	102730196	102740273	10.077	dup	0	0.215052	0.163651	-0.0931	0.077376	0.24468	0.109574	-0.000780612	-0.0635605	-0.0974987	-0.0302755	0.0491523	-0.000644979	0.109837	0.0444021	0.432396	0.123943	0.0931823	0.0693285	-0.0160265	-0.0938038	0.157587
chr1_103756262	chr1	103756262	103762716	6.454	cnv	0	0.60514	0.442226	0.119499	0.550511	0.626751	0.687793	0.568352	0.336624	0.0582381	0.521035	0.604421	0.304425	0.350887	0.292173	0.321076	0.750239	0.675393	0.505525	0.172014	-0.415228	0.79204
chr1_104254793	chr1	104254793	104265281	10.488	dup	1	0.319003	0.213675	-0.181191	0.235643	0.321425	0.419146	0.122217	-0.0302254	-0.0689096	0.0144384	0.0526738	0.0807435	-0.0663207	-0.0971972	0.566437	0.453054	0.259509	0.0916346	-0.0287737	-0.0817461	0.314626
chr1_104941430	chr1	104941430	104973441	32.011	cnv	0	-0.0432363	-0.0961903	-0.0536007	0.00256051	0.155487	-0.0379342	0.0180212	0.0938595	-0.0157761	-0.100229	-0.0152879	-0.0367547	-0.0174844	-0.077344	-0.000993852	0.0351455	0.120121	0.115758	0.186001	0.0571527	0.0275192
chr1_105065954	chr1	105065954	105068408	2.454	del	0	-0.208828	-0.101088	-0.0736516	0.00629853	-0.142121	-0.185918	-0.203141	-0.0308184	-0.087585	-0.0762109	-0.128047	-0.796051	-0.429169	-0.0711314	-0.12396	-0.0841866	-0.179631	0.0537459	-0.0853681	-0.156057	-0.0359211
chr1_105380385	chr1	105380385	105385234	4.849	del	0	0.00452089	0.152639	0.119029	0.0919977	0.0488327	0.0940832	0.182049	0.0284905	0.0730601	0.0835908	-0.0255192	-0.0128787	-0.517876	-0.792748	-0.0886339	0.14091	-0.0102351	0.06472	0.0851946	-0.0333387	0.172962
chr1_105771569	chr1	105771569	105781884	10.315	del	1	-0.740248	0.081447	-0.70178	-2.3814	-0.856842	-0.69084	-0.730396	-2.32863	0.170721	0.10642	0.126621	0.0503663	0.10342	0.0584852	0.16599	0.0554649	0.174493	0.219981	0.00531262	0.168588	0.044696
chr1_106106009	chr1	106106009	106110312	4.303	del	0	0.102811	0.113681	0.119331	0.00118303	0.0896847	0.137961	0.129696	0.0628276	0.128566	0.0713083	0.183222	0.1969	0.00772884	0.027371	0.130448	-0.817969	0.115111	0.203213	0.140407	0.0112755	0.12661
chr1_106177174	chr1	106177174	106185552	8.378	del	1	0.0267626	0.00489531	0.100582	0.0697871	0.0620033	0.055268	0.132726	0.0644196	0.02463	0.0703873	0.239123	0.137847	-0.407975	-0.593541	0.150587	-0.0407939	0.143417	0.0170728	0.137527	0.00317646	0.148158
chr1_106269122	chr1	106269122	106271519	2.397	dup	0	0.41363	-0.229254	-0.240332	0.379727	-0.0737208	0.603161	0.336612	0.464601	0.30567	0.333038	0.445732	0.435644	0.176063	0.0476883	0.293558	0.206486	0.309124	-0.219167	0.658237	0.440092	0.542997
chr1_106531234	chr1	106531234	106536634	5.4	del	1	-0.0721517	-0.0703883	-0.0202777	-0.185221	-0.126812	-0.130846	-0.0326904	-0.0510327	-1.79664	-0.695753	-1.70791	-1.87856	-0.420754	-0.419967	-0.153531	-0.114492	-0.0416886	-0.0549109	-0.115382	0.0119841	-0.00997518
chr1_106702223	chr1	106702223	106709417	7.194	del	0	0.08771	0.136897	0.0762218	-0.0124554	0.0402741	0.0146972	-0.0203873	-0.0113755	-0.150006	-0.383458	-0.347665	-0.29791	-0.0683478	-0.0174775	-0.0394121	-0.0345036	-0.0699925	0.0676977	-0.0391064	0.0277749	-0.0882398
chr1_106755825	chr1	106755825	106759999	4.174	dup	0	0.289932	0.307153	0.36313	0.229555	0.121898	0.19585	0.268894	0.307185	0.520329	0.219855	0.229665	0.370659	0.360415	0.247846	0.219349	-0.0439289	0.556678	0.467477	0.161235	0.395411	0.312264
chr1_106847375	chr1	106847375	106859795	12.42	del	1	-0.71898	0.0236385	-0.26893	-0.350595	-0.240637	0.0225621	-0.264341	-0.663901	0.00928636	0.0133502	0.0808375	0.09274	0.0448215	-0.0193079	0.08012	0.0864246	0.162911	0.0685297	0.108701	0.168172	0.0694779
chr1_107166420	chr1	107166420	107181350	14.93	cnv	0	0.423948	0.000978689	0.207113	0.314622	0.233364	-0.0382054	0.31475	0.374275	0.108005	-0.0662655	0.0312048	-0.00218518	-0.0308019	0.0935896	0.443364	0.36441	0.401239	0.470897	0.21585	0.294062	0.344603
chr1_107186997	chr1	107186997	107190564	3.567	del	0	0.0667542	0.0176055	0.0267061	-0.047104	0.148651	0.0280196	-0.0289608	0.167877	-0.133499	0.123412	0.143877	0.0127349	0.0834231	0.0343426	-0.267084	-0.510065	-0.387383	-0.369885	-0.359527	-0.423712	-0.116769
chr1_107218951	chr1	107218951	107254693	35.742	cnv	1	0.126134	0.136737	0.158776	-0.156174	0.0446913	-0.169573	-0.20681	0.120468	-0.539863	-0.138895	-0.184356	-0.18203	-0.336825	-0.246363	0.142625	-0.617329	-0.039753	0.121263	0.138484	-0.106892	0.124258
chr1_107302966	chr1	107302966	107310522	7.556	del	1	0.17777	0.262358	0.226011	-0.140205	0.231507	-0.173832	-0.22576	0.180615	-0.507468	-0.231422	-0.115415	-0.128467	-0.443253	-0.165865	0.338637	-0.140919	-0.179469	0.35352	0.286354	-0.144274	0.0810007
chr1_107439774	chr1	107439774	107444448	4.674	del	1	0.218313	0.0692677	0.263865	0.0840323	0.17815	0.265969	0.124121	0.173728	0.0451405	0.251675	0.0450034	0.195879	0.0454578	0.100433	0.130878	-0.787537	-0.0470394	0.143238	-0.72242	0.118734	-0.645151
chr1_107484025	chr1	107484025	107487031	3.006	del	0	-0.720644	-0.226601	-0.546012	-0.149278	-0.48799	-0.0891879	-0.151289	-0.543833	-0.186244	-0.17212	-0.320184	-0.319523	-0.217521	-0.102163	-0.30122	-0.272451	-0.108536	-0.15427	-0.287105	-0.0396973	-0.190151
chr1_107505846	chr1	107505846	107508859	3.013	del	0	0.0185148	0.19477	0.122535	0.089226	0.017063	0.128779	0.111754	0.118399	-0.222673	0.00638646	0.0919674	0.217837	0.0299858	0.00935985	-0.0623454	0.0224558	-0.862574	-0.143956	0.062335	0.0262499	0.0792671
chr1_107680083	chr1	107680083	107689195	9.112	del	1	0.114868	0.21192	0.128411	0.163112	0.108369	-0.525893	0.127279	0.135347	-1.98013	0.166974	0.103543	0.0905183	-1.03491	-0.302069	0.0321344	0.152434	0.00471829	-0.107016	-0.128656	0.0652667	0.0941061
chr1_107764184	chr1	107764184	107766610	2.426	dup	1	-1.36354	0.560622	-1.1373	0.243392	-0.889726	0.299045	0.0963287	-1.31436	1.21481	-0.607693	-0.472199	0.31919	1.37531	0.136455	0.541732	0.396569	0.405534	0.555408	0.66142	0.532716	0.284597
chr1_107785078	chr1	107785078	107789883	4.805	del	0	0.0106855	0.0367294	-0.00567055	0.116565	0.141167	0.23156	0.0436483	0.0765731	0.151349	0.00017036	0.144787	0.102408	0.149989	0.198838	0.126038	0.0640822	-0.420082	-0.419727	0.111638	0.0554712	-0.477486
chr1_108192645	chr1	108192645	108198653	6.008	del	0	-0.0401594	-0.0937964	0.102045	-0.11013	0.0365544	-0.0335812	-0.115425	-0.296865	-0.0298449	-0.0593985	-0.101705	-0.590172	0.0500926	-0.0404656	-0.205787	-0.10984	-0.115838	-0.154924	0.0360248	-0.252658	-0.123588
chr1_108223663	chr1	108223663	108233658	9.995	del	1	-0.0929121	0.112918	-0.0951982	-0.0198028	0.00210484	0.017515	-0.00114756	0.0490288	0.0778189	-0.702503	-0.479272	-0.0788368	-0.0125946	-0.537248	0.0323845	-0.552441	-1.00955	0.0565609	-1.95526	0.117511	-1.73232
chr1_108559695	chr1	108559695	108572175	12.48	del	1	-0.0972532	-0.0416982	0.0666501	0.0495881	-0.0691792	0.0604907	-0.0521527	0.0240083	0.0900032	-0.0129636	0.0325629	-0.0282987	0.0238466	-0.0675412	-0.412989	-0.0983161	0.0778106	-0.113828	0.0243792	-0.118182	-0.133587
chr1_108598977	chr1	108598977	108640041	41.064	del	1	0.0261683	0.0815126	0.0348684	-0.582375	0.167665	-0.467666	-0.586316	0.0839483	-0.494069	-0.617573	-0.467186	0.0520755	0.00445781	0.0291008	-0.0223061	0.00675251	0.00344925	0.10831	0.0878528	-0.522374	0.0630715
chr1_108681543	chr1	108681543	108687083	5.54	del	0	-0.0721597	0.165667	-0.887309	0.0518398	-0.0380355	0.0235788	-0.00376418	-0.0135681	0.176845	0.205114	0.110294	0.0676999	0.26883	0.131252	0.16151	0.214184	0.0499738	0.175398	-0.0213837	0.232765	0.254544
chr1_108710170	chr1	108710170	108712686	2.516	del	1	0.132189	-0.018203	-0.0532785	0.0125328	0.245574	0.103019	0.115503	-0.250015	0.0331244	-0.846342	-0.8152	0.193827	-0.153768	-0.308361	-0.165553	0.163089	0.208586	0.0420748	-0.0174896	0.0259989	0.253226
chr1_108824511	chr1	108824511	108834427	9.916	del	1	-0.256016	0.149778	-0.318311	-0.26535	-0.124912	0.0795011	-0.0969587	0.0330328	0.0183566	-0.34786	-0.380972	-0.281348	0.160394	0.040371	0.096717	0.124706	0.103569	-0.0129082	0.162464	-0.00296268	0.0388134
chr1_108877114	chr1	108877114	108884660	7.546	del	0	0.191319	0.14074	0.204358	0.20741	0.183562	0.0260131	0.0599009	0.189421	0.0433598	0.0396505	-0.104586	0.352744	0.0209698	0.0656547	-0.0460867	-0.164059	-0.345971	-0.419098	-0.368242	-0.250849	-0.791385
chr1_108946688	chr1	108946688	108956202	9.514	cnv	1	0.294784	-0.114684	0.337425	0.121909	0.157498	0.277876	0.321921	0.0243417	0.185037	0.229081	-0.118639	-0.0323956	0.254826	0.132911	-0.619287	-0.181741	-0.194795	-0.142285	-1.12216	-0.136548	-0.0844179
chr1_108983740	chr1	108983740	108988719	4.979	del	1	0.120777	0.083759	-0.0108533	0.0359797	0.0854713	0.0948903	0.0734175	0.139501	0.0248428	-0.00993633	0.0877746	0.013497	0.0389263	-0.0582471	-0.634675	0.0141014	-0.566809	-0.623666	-0.025481	-2.18582	-0.924218
chr1_109389863	chr1	109389863	109402257	12.394	del	0	-0.105593	-0.0318844	-0.0463168	0.0280053	-0.120331	-0.0900307	-0.0509337	-0.0962763	-0.35487	-0.10807	0.00816394	-0.431101	-0.393693	0.0326399	-0.103072	-0.137347	-0.150803	-0.0705271	-0.0956889	-0.22001	-0.0500951
chr1_109410809	chr1	109410809	109416851	6.042	del	1	-0.0519866	-0.12867	-0.0291564	0.0387434	-0.134156	-0.0875234	0.0518802	-0.121065	-0.173955	-0.628659	-0.669676	-0.461672	-0.347088	-0.405313	-0.125665	-0.0765453	-0.0891542	-0.0679008	-0.0879412	0.0213117	-0.0860362
chr1_109592832	chr1	109592832	109606757	13.925	dup	1	2.57986	2.5735	2.79515	2.28336	2.30208	2.75624	2.18044	2.84516	1.60898	-0.0676898	0.0707446	0.140578	0.106605	0.577991	0.91288	1.2087	0.762437	0.376037	0.296992	-0.28483	0.211739
chr1_110212999	chr1	110212999	110219642	6.643	cnv	0	-0.158052	-0.0826059	0.53842	0.416678	-0.073336	-1.51793	-0.0053884	-0.119277	0.728281	0.757959	0.357258	0.626423	0.500149	0.470926	-0.0637456	0.474489	-0.0328255	-0.131352	0.541601	0.586827	0.7468
chr1_110700899	chr1	110700899	110703980	3.081	dup	0	-0.159728	0.201415	-0.525773	-0.0286852	-0.202169	-0.218452	-0.375231	-0.281095	-0.104817	-0.191031	-0.0552578	0.0357847	-0.033227	-0.103146	-0.0684581	-0.0795333	0.00281312	-0.0626787	0.978836	-0.142895	0.245509
chr1_111289827	chr1	111289827	111292160	2.333	del	0	-0.28651	-0.0941677	-0.117679	-0.321864	-0.273422	-0.0341804	-0.0839694	0.106664	-0.104686	-0.038171	0.00618323	-0.141696	0.098964	-0.126092	-0.271099	-1.0221	-0.0337563	-0.126639	-0.209429	-0.0334491	0.00406739
chr1_111777198	chr1	111777198	111781368	4.17	dup	0	0.355542	0.256042	0.0783273	0.453764	0.563315	0.214057	0.34688	0.276137	0.156837	0.199794	0.274371	0.246592	0.223869	0.323695	0.409244	0.412699	0.391896	0.298339	0.17207	-0.154878	0.316356
chr1_111814400	chr1	111814400	111817482	3.082	del	0	-0.382853	-0.260619	-0.284312	-0.320538	-0.62073	-0.426698	-0.265071	-0.362384	-0.318489	-0.203637	-0.422426	-0.410371	-0.289393	-0.448142	-0.161765	-0.288446	-0.484475	-0.297764	-0.236004	-0.268875	-0.32606
chr1_111859314	chr1	111859314	111867930	8.616	dup	0	0.0246799	0.0166129	0.0784887	0.0985808	0.090637	0.0400187	0.0932352	0.0425244	-0.0400183	0.0738599	0.0453932	0.00430425	0.0408377	0.0906172	0.137918	0.0703398	-0.198056	0.102598	-0.0107623	0.386919	0.445342
chr1_111868630	chr1	111868630	111892911	24.281	del	0	0.0674152	0.0824585	0.1181	0.0595056	0.0563316	-0.0165995	0.0268701	-0.0110836	0.151439	0.0585505	-0.0225588	0.0677576	0.0395983	0.0728511	0.125348	0.0639209	0.0431352	0.0548946	0.0852582	-0.119378	-0.52416
chr1_112005470	chr1	112005470	112042635	37.165	del	0	0.0551706	0.0446364	0.120422	0.101948	0.124757	0.116099	0.110447	0.119439	0.267666	0.0671413	0.15726	0.174233	0.122075	0.0937516	0.0909896	0.048479	0.0922972	0.141089	0.153147	-0.258497	-0.887393
chr1_112404106	chr1	112404106	112407385	3.279	del	0	-0.19607	-0.130418	-0.105937	-0.117866	-0.081697	-0.0636329	-0.10477	-0.0938148	-0.189489	-0.121636	-0.0537775	-0.109101	-0.153347	-0.125082	-0.0688587	-0.124741	-0.174576	-0.2214	-0.232738	0.00390469	-0.588185
chr1_112563353	chr1	112563353	112568501	5.148	del	0	0.486492	0.22878	0.0929061	0.066178	0.1424	0.26366	0.261212	0.285452	-0.316948	-0.0211618	0.0433003	0.0646736	-0.0986807	-0.0996415	0.129962	0.235376	0.105684	-0.0255262	-0.256946	-0.498327	0.0873957
chr1_112624401	chr1	112624401	112636500	12.099	del	0	0.100049	-0.0300908	-0.0367994	-0.0618567	-0.042681	-0.0476093	0.0928678	-0.0298556	0.0548649	0.00255315	0.100527	0.0125304	-0.0721659	0.0387425	0.053656	0.0490401	0.0329522	-0.0654549	-0.082315	-0.480798	-0.116306
chr1_112656416	chr1	112656416	112659939	3.523	dup	0	0.414963	0.19873	-0.135707	0.22272	0.350562	0.333977	0.210971	0.233515	0.157115	0.207343	0.485686	0.207347	0.212342	0.14898	0.250778	0.191294	0.151859	0.143062	0.091044	-0.341045	0.306316
chr1_112732356	chr1	112732356	112739491	7.135	dup	1	0.468877	0.344274	0.0884696	0.283412	0.414468	0.48494	0.364975	0.213335	0.137932	0.335069	0.463866	0.35475	0.38528	0.348596	0.529026	0.595063	0.413093	0.226629	0.159571	-0.0953669	0.49142
chr1_112844202	chr1	112844202	112848318	4.116	dup	1	0.602099	0.524617	0.342289	0.557791	0.310155	0.269269	0.50176	0.37482	0.262569	0.213486	0.354259	0.489438	0.248013	0.52284	0.392599	0.517694	0.367751	0.31838	0.280064	-0.258647	0.39763
chr1_112905333	chr1	112905333	112926522	21.189	del	1	-0.0167716	-0.220285	-0.402725	-0.455718	-0.236349	-0.280026	0.0203847	-0.40006	-0.236953	0.0802115	-0.462874	-0.398006	-0.384972	-0.467858	-0.151557	-0.0333248	-0.203045	-0.155695	-0.126542	-0.0967415	-0.335593
chr1_112999680	chr1	112999680	113013735	14.055	del	0	-0.317024	-0.400288	-0.248653	-0.398789	-0.481029	-0.355539	-0.394918	-0.330985	-0.270397	-0.204205	-0.260688	-0.353205	-0.342059	-0.200414	-0.254597	-0.351865	-0.383344	-0.299744	-0.34791	-0.416959	-0.301711
chr1_113203462	chr1	113203462	113210804	7.342	dup	1	0.823834	0.579508	0.0770615	0.642636	0.700268	0.756958	0.577423	0.472339	0.00355379	0.476196	0.622865	0.276133	0.260932	0.0902611	0.644914	0.626427	0.557754	0.380914	0.140133	-0.360348	0.716005
chr1_113221603	chr1	113221603	113227544	5.941	dup	1	0.415304	0.35498	-0.0925731	0.5023	0.443714	0.51209	0.304704	0.310687	-0.104071	0.36351	0.404006	0.266872	0.151607	0.193318	0.485469	0.530624	0.425752	0.392673	-0.0460055	-0.591186	0.541599
chr1_113248596	chr1	113248596	113256236	7.64	dup	1	0.343983	0.19017	-0.0761786	0.0500762	0.408227	0.270909	0.0940952	0.00361368	-0.170099	0.00747774	0.152989	0.0206751	-0.00862542	-0.00447152	0.360427	0.284257	0.228541	-0.102759	-0.371537	-0.256025	0.270109
chr1_113417396	chr1	113417396	113471995	54.599	cnv	1	-0.471078	-0.420116	-0.339853	-0.633158	-0.423308	0.220585	-0.0972949	-0.327094	0.630136	0.62675	0.33147	0.429376	0.337713	0.854486	-0.167025	0.342848	0.939042	1.08108	0.0163934	0.630754	0.153518
chr1_113716424	chr1	113716424	113720111	3.687	del	1	0.123816	0.134334	0.0766688	0.212005	0.157737	0.0674821	0.192325	-0.120952	0.104755	0.109011	0.143624	0.189282	0.152864	0.0507055	-1.11839	-0.522409	-0.34806	-0.426349	-1.33944	-0.306434	-0.279883
chr1_113732960	chr1	113732960	113740843	7.883	cnv	0	0.439841	0.286567	0.0194996	0.41923	0.361167	0.401396	0.384168	0.278736	0.00892079	0.379362	0.332428	0.368562	0.245319	0.083872	0.484387	0.376545	0.425675	0.337701	0.206637	-0.46596	0.456449
chr1_113822335	chr1	113822335	113825920	3.585	dup	1	0.918232	0.812655	-0.197226	0.502444	1.07405	0.988638	0.624344	0.347961	-0.285015	0.438156	0.861669	0.0571641	0.239117	0.193032	0.973899	1.0799	0.775474	0.395745	-0.0684934	-0.32367	0.698272
chr1_113856914	chr1	113856914	113861486	4.572	del	1	-0.341066	-0.346282	-0.467676	-0.504936	-0.438342	-0.600177	-0.376134	-0.576417	-0.188945	-0.301498	-0.245658	-0.386169	-0.39678	-0.162856	-0.20207	-0.648933	-0.407382	-0.340488	-0.254016	-0.449823	-0.23562
chr1_113927726	chr1	113927726	113933144	5.418	del	0	-0.470566	-0.285659	-0.327566	-0.371939	-0.477155	-0.505511	-0.382414	-0.31403	-0.201168	-0.242622	-0.301983	-0.222528	-0.278579	-0.216227	-0.279998	-0.380035	-0.369191	-0.167656	-0.303177	-0.274776	-0.310929
chr1_113966364	chr1	113966364	113971254	4.89	dup	1	0.589102	0.379958	-0.0268999	0.264396	0.616199	0.451129	0.285502	0.1036	-0.233988	0.222214	0.307283	0.0601675	-0.0279795	0.126158	0.720007	0.422296	0.322977	0.329803	-0.0815486	-0.277084	0.543007
chr1_114357314	chr1	114357314	114360895	3.581	dup	0	0.320845	0.333815	-0.217382	-0.0380126	0.331134	0.368109	0.0701309	-0.138988	-0.225327	0.013586	0.217542	-0.10031	-0.0819932	-0.0297036	0.571236	0.49217	0.247109	-0.0254538	-0.246042	-0.421173	0.314101
chr1_114421537	chr1	114421537	114429875	8.338	dup	1	0.621479	0.65869	0.00145927	0.524064	0.612757	0.70903	0.712636	0.451411	-0.0930467	0.335706	0.437306	0.221947	0.191942	-0.0865828	0.669476	0.674595	0.524131	0.224755	0.00149368	-0.135934	0.557557
chr1_114642367	chr1	114642367	114648906	6.539	del	1	0.0116525	0.00325422	-0.256542	-0.307568	0.014346	-0.02283	-0.0516877	-0.22008	-0.592378	-1.68223	0.135813	-0.528938	-0.444207	-0.473848	-0.335759	0.0951014	0.0312184	-0.0314381	-0.172319	-0.165284	-0.00251902
chr1_114933632	chr1	114933632	114943079	9.447	cnv	0	0.432703	0.321643	-0.135199	0.251117	0.409583	0.349854	0.253476	0.236531	-0.172456	0.243879	0.443477	0.0123627	0.218389	0.197957	0.316761	0.469082	0.25323	0.26179	0.101884	-0.420158	0.424968
chr1_114976105	chr1	114976105	114983846	7.741	dup	0	-0.0484469	0.0354008	-0.236941	-0.0348334	-0.0432361	-0.0682463	-0.142041	-0.240548	-0.224051	-0.0858263	-0.199094	-0.140778	-0.1392	-0.0400165	0.438768	0.0701223	-0.0333376	-0.0664865	-0.219303	-0.147519	0.0101631
chr1_115049820	chr1	115049820	115057079	7.259	del	1	0.0697028	0.131792	-0.418482	-0.833959	-0.0221838	0.128453	-0.271421	-0.481148	-0.0896869	0.239811	0.334514	0.231096	-0.04327	0.177749	-0.0434143	-0.0394443	0.0258792	-0.0832752	0.0430235	0.179565	-0.256247
chr1_115101694	chr1	115101694	115105414	3.72	del	0	-0.0120488	-0.0398096	0.0289837	-0.241598	0.10817	-0.0890344	-0.0797443	-0.0310868	0.0178471	-0.116464	-0.0590753	-0.0491344	-0.19494	-0.0598737	-0.116282	-0.18192	-0.430912	-0.147335	-0.0406601	-0.0734629	-0.125751
chr1_115183193	chr1	115183193	115193749	10.556	del	0	-0.16813	-0.513233	-0.0367341	-0.21162	-0.180689	-0.188166	-0.0775989	-0.11162	-0.172792	-0.135923	-0.160239	-0.159417	-0.0850133	-0.0906921	-0.144445	-0.0874286	-0.0491142	-0.0616211	-0.119352	0.00529111	-0.147976
chr1_115318223	chr1	115318223	115327013	8.79	dup	1	0.576143	0.438739	0.207627	0.482168	0.529521	0.564645	0.474498	0.331134	-0.171175	0.268518	0.236707	0.405214	0.234586	0.079091	0.514578	0.548558	0.432895	0.144261	-0.134541	-0.314631	0.400229
chr1_116036411	chr1	116036411	116040678	4.267	del	0	0.116138	0.0141181	0.0167915	-0.0203723	0.0396857	0.0442348	0.0677947	0.110716	-0.253929	-0.0244037	-0.285583	-0.268526	-0.483985	-0.271354	0.128967	0.0994536	-0.0618344	0.134183	0.140183	0.0311847	0.0941332
chr1_116052175	chr1	116052175	116058768	6.593	del	0	0.17988	0.118333	0.172773	0.094316	0.14922	0.0572555	0.104221	0.0121842	0.272162	0.000127554	0.219691	0.111918	0.188879	0.0119773	-0.0604036	-0.0539588	-0.0820605	-0.581802	0.0126673	-0.155178	-0.676802
chr1_116189862	chr1	116189862	116197579	7.717	dup	1	0.333151	0.10576	-0.082378	0.192017	0.264433	0.265253	0.200879	0.0553368	-0.120645	0.0739593	0.112862	0.0260543	-0.069716	0.0624279	0.590301	0.444311	0.196343	0.0901127	-0.00969801	-0.102289	0.420071
chr1_116240179	chr1	116240179	116242718	2.539	del	1	0.224133	0.381393	0.304833	-2.32127	0.457555	-0.543222	-2.4235	-0.3562	0.400214	0.433498	0.54763	0.30591	-0.318668	-0.401872	0.346442	0.256532	0.258408	0.391973	0.543013	0.286087	0.32444
chr1_116355662	chr1	116355662	116365801	10.139	dup	1	0.524331	0.412307	0.00545312	0.5139	0.661699	0.478307	0.552942	0.383462	-0.162946	0.392196	0.4671	0.181892	0.184711	0.150862	0.5123	0.595606	0.374245	0.132219	0.00771512	-0.167497	0.49835
chr1_116387018	chr1	116387018	116408052	21.034	cnv	0	0.40816	0.204944	-0.133368	0.254137	0.375628	0.279247	0.191832	0.0924979	-0.178601	0.256764	0.296691	0.0173465	0.11864	0.179877	0.356909	0.462934	0.226027	0.1105	-0.203778	-0.467707	0.459704
chr1_116727513	chr1	116727513	116731481	3.968	dup	0	0.0503104	-0.20306	0.361576	-0.0083949	0.395892	0.276308	-0.109291	0.305851	0.469978	0.489791	0.343065	0.339297	0.496042	0.376949	-0.135863	-0.225317	-0.022465	-0.06961	-0.140294	-0.220836	0.0807925
chr1_116734088	chr1	116734088	116737224	3.136	del	0	0.0528162	-0.162064	0.127596	-0.165696	0.179258	0.0385014	-0.126929	0.12442	0.103968	0.300608	0.154856	0.303213	0.376304	0.269769	-0.00299663	-0.0285137	0.000834486	0.0683555	0.132294	-0.761989	-0.0794964
chr1_116919908	chr1	116919908	116922211	2.303	del	1	-0.0428515	-0.178543	0.0957689	-0.372028	-0.012745	-0.0746049	-0.359732	0.0734203	-0.920324	0.0197625	-0.952383	0.0663863	-0.683305	0.103315	-0.0622347	-0.136172	-0.116827	0.199297	0.162422	-0.104591	-0.113657
chr1_117621631	chr1	117621631	117627589	5.958	dup	1	0.392219	0.384264	-0.0877971	0.238006	0.697243	0.450939	0.29972	0.140271	-0.158356	0.0616586	0.285292	0.0405462	-0.0342271	0.07177	0.631539	0.642309	0.423623	-0.0277212	-0.14421	-0.240367	0.425581
chr1_117827426	chr1	117827426	117832195	4.769	del	1	0.380646	0.274289	0.326456	-0.177486	0.304568	-0.681396	-0.314779	0.0864489	-0.25426	-0.857223	0.233271	0.569079	0.213541	-0.969998	-0.065094	0.103488	-0.0321293	0.303777	-0.240113	0.0331473	-0.494747
chr1_117849202	chr1	117849202	117863673	14.471	cnv	0	0.421649	0.243739	-0.03596	0.24844	0.337057	0.324265	0.286637	0.299269	-0.109741	0.253035	0.332286	0.150546	0.0883504	0.114599	0.265194	0.29422	0.27482	0.156268	-0.0145413	-0.204355	0.340665
chr1_118013150	chr1	118013150	118025674	12.524	del	1	-0.0630499	-0.0627501	-0.475017	-0.131465	-0.234671	-0.111205	-0.132251	-0.20505	-0.118249	-0.267724	0.0797584	0.0105925	-0.132945	0.11255	-0.1497	0.0357207	-0.00772422	0.0998762	-0.0298594	0.0994872	0.0498243
chr1_118197584	chr1	118197584	118201669	4.085	dup	1	0.380117	0.257738	0.0210765	0.200237	0.384703	0.384197	0.233509	0.138374	-0.0116713	0.0257531	0.218198	0.276413	0.249471	0.15151	0.754281	0.64275	0.15869	0.141814	-0.00180053	-0.049864	0.35063
chr1_118762369	chr1	118762369	118770306	7.937	dup	0	0.240342	0.202515	-0.172811	0.188045	0.350247	0.259405	0.0919344	-0.0820707	-0.054355	0.17305	0.168131	0.0491303	0.0297867	0.0164355	0.453592	0.396076	0.160478	0.120847	0.0105126	-0.114763	0.275606
chr1_118827627	chr1	118827627	118834677	7.05	dup	1	0.0920159	0.245195	-0.0156518	-0.105127	0.553245	-0.0778769	-0.0396748	0.000868512	0.570966	0.617447	0.0354488	0.00975677	0.465137	-0.0253889	0.118518	0.0926123	0.034767	0.472015	-0.081154	-0.0178	-0.0276488
chr1_118844793	chr1	118844793	118854561	9.768	del	0	0.0425295	-0.0669531	0.0479205	-0.0520846	0.00678877	-0.278272	-0.143171	-0.111861	-0.0721745	-0.05659	-0.0308519	-0.690001	-0.141839	-0.246924	-0.0215273	-0.0727542	-0.0302103	-0.12794	-0.0323953	-0.0324309	-0.0911141
chr1_119008809	chr1	119008809	119015908	7.099	del	0	0.107193	-0.258059	-0.346685	-0.810397	0.126806	-0.031701	-0.300469	0.0315274	-0.0719132	0.0878862	-0.0707053	-0.142528	-0.133576	-0.17794	-0.00828779	0.108839	0.127298	0.0350394	0.110869	0.0891576	0.0371249
chr1_119169681	chr1	119169681	119186282	16.601	del	1	-0.0569538	-0.0115486	-0.03848	-0.0148912	0.0143214	0.0179643	-0.00860469	0.0057029	0.0761172	0.0681447	-0.0415185	-0.0203155	0.0714618	0.0747596	0.0897439	-0.851884	0.0273647	-0.0345593	-0.0477955	0.0175948	-0.869943
chr1_119330703	chr1	119330703	119335493	4.79	dup	0	0.19795	0.155334	-0.237759	-0.0648944	0.280937	0.186151	0.0597248	-0.0556123	-0.0837322	0.00508103	0.0586696	0.00158616	-0.0920697	0.102977	0.648943	0.360253	0.173391	0.0624067	-0.212375	-0.170255	0.354364
chr1_119513884	chr1	119513884	119533846	19.962	dup	1	0.420787	0.401295	-0.0100561	0.331124	0.463709	0.455913	0.331633	0.179114	0.0331035	0.21183	0.33654	0.140288	0.170032	0.0441183	0.459126	0.423997	0.327176	0.221565	0.0300157	-0.246941	0.404357
chr1_119712558	chr1	119712558	119720359	7.801	cnv	0	0.0703865	-0.0207999	-0.318185	-0.091295	0.299095	0.113475	0.0249575	-0.207365	-0.106975	-0.299479	-0.364356	0.181951	0.0422165	-0.159123	0.46507	0.235204	0.319168	0.543885	0.341578	0.0173402	0.315783
chr1_120063132	chr1	120063132	120076414	13.282	dup	1	0.374965	0.3621	0.119513	0.286559	0.467656	0.360915	0.318949	0.217086	0.148193	0.28088	0.431531	0.266684	0.208663	0.232123	0.47146	0.550537	0.412286	0.424793	0.324588	-0.266032	0.386027
chr1_120100479	chr1	120100479	120103459	2.98	del	0	-0.187202	-0.334622	-0.154839	-0.151515	-0.382305	-0.131539	-0.171195	-0.371916	-0.475389	-0.361051	-0.73227	-0.312561	-0.41759	-0.47943	-0.530746	-0.371045	-0.389559	-0.198133	-0.427681	-0.208797	-0.18267
chr1_120228316	chr1	120228316	120235516	7.2	cnv	0	0.39536	0.395144	-0.291567	0.460521	0.255541	0.495027	0.407802	0.210601	-0.0443021	0.15863	0.414572	0.165465	0.18508	6.73504e-05	0.386682	0.44252	0.380797	0.306316	-0.0961795	-0.521626	0.288816
chr1_120359167	chr1	120359167	120366304	7.137	dup	1	0.572181	0.387542	-0.0291291	0.371031	0.483596	0.481354	0.175594	0.263896	0.00247789	0.151863	0.251451	0.150953	0.046088	0.0714957	0.848113	0.584728	0.512268	0.234123	-0.0177437	-0.0787812	0.389617
chr1_120642925	chr1	120642925	120647666	4.741	dup	1	0.48609	0.44575	0.077274	0.279077	0.540874	0.563752	0.352166	0.0501426	-0.117005	0.215236	0.282175	0.0235355	-0.100317	-0.134176	0.712871	0.64869	0.440161	-0.0634329	-0.0997652	-0.256296	0.624029
chr1_120860070	chr1	120860070	120862487	2.417	del	0	0.083309	-0.0690411	-0.0491734	0.159377	0.264735	-0.0494464	-1.17149	-0.0831011	-0.192787	-0.0955767	0.176392	0.000672825	0.136983	-0.118464	0.0567371	0.0226634	-0.114159	-0.120232	0.000278342	0.0407244	-0.100371
chr1_121059776	chr1	121059776	121070914	11.138	dup	1	0.275422	0.281327	-0.0171506	0.198007	0.311225	0.224707	0.108381	0.0998027	-0.102102	0.0359456	-0.00813485	0.0676993	-0.0395629	0.205752	0.503568	0.33584	0.0995634	0.120841	-0.0559128	-0.0843346	0.281781
chr1_121281702	chr1	121281702	121300060	18.358	del	1	-0.213948	-0.202862	-0.134515	-0.271191	-0.292548	-0.232046	-0.345368	-0.237742	-0.247993	-0.223156	-0.180487	-0.397688	-0.291219	-0.183939	-0.259548	-0.32561	-0.299638	-0.219106	-0.27864	-0.156217	-0.229031
chr1_121563396	chr1	121563396	121568286	4.89	del	0	0.00671037	0.0203483	0.00366028	0.0424745	-0.0939731	-0.0525674	0.0450238	-0.068694	-0.231661	-0.348983	-0.332863	0.00971617	-0.720179	0.0919359	-0.118279	-0.135389	-0.153218	-0.00709803	-0.116036	-0.0927227	-0.146468
chr1_121956887	chr1	121956887	121961658	4.771	cnv	1	-0.377185	-0.115233	-0.485723	-0.332274	-0.293664	-0.142124	-0.13837	-0.476911	-0.238265	-0.194398	0.579866	-0.262115	1.20971	1.15659	0.726759	0.603538	1.30248	-0.16014	-0.226575	0.773763	0.0372728
chr1_122372408	chr1	122372408	122378026	5.618	del	0	-0.0329223	-0.0855328	-0.0604324	-0.0623856	-0.243916	0.0177153	-0.199456	0.0441272	-0.0357833	0.0179051	0.00968913	-0.113954	-0.0352068	-0.0311165	-0.12735	-0.101147	-0.0733401	-0.156173	-0.471241	-0.0181958	-0.539014
chr1_122642193	chr1	122642193	122658147	15.954	dup	1	0.353511	0.225819	-0.108041	0.141447	0.238816	0.35261	0.139908	0.00535753	-0.0850855	0.100556	0.0671129	0.0861697	-0.0104137	0.0509156	0.360117	0.407193	0.134019	0.0617219	-0.0579253	-0.118291	0.33999
chr1_122719456	chr1	122719456	122725155	5.699	del	1	-0.18815	-0.075329	-0.381392	-0.320819	-0.0385969	-0.131151	-0.0996481	-0.233895	0.0630838	-0.00408847	-0.00298575	0.0261825	-0.154225	-0.0181588	-0.169847	-0.116197	-0.136969	-0.148268	-0.0818294	-0.48768	-0.14206
chr1_122856455	chr1	122856455	122860086	3.631	del	0	0.0681713	0.0172832	0.00728264	0.0707033	-0.0441877	0.0254472	0.0990889	-0.0127515	0.0427262	0.0610942	0.0394963	0.0326088	0.0302373	0.0527486	0.0421858	-0.143797	-0.58068	-0.20633	-0.67599	-0.734204	-0.513435
chr1_123139590	chr1	123139590	123144911	5.321	del	0	-0.296153	-0.357534	-0.401416	-0.210865	-0.365827	-0.37624	-0.316674	-0.358337	-0.591181	-0.394513	-0.503839	-0.411092	-0.323534	-0.509243	-0.270392	-0.156625	-0.227307	-0.558182	-0.275064	-0.542872	-0.224219
chr1_123311237	chr1	123311237	123318681	7.444	dup	1	0.0544205	0.189061	-0.173892	0.114309	0.261145	0.09635	-0.0398237	-0.0880735	-0.131172	-0.0314513	0.117239	-0.0370232	-0.0697513	0.0547955	0.363771	0.419748	0.23798	0.130742	-0.163588	-0.206843	0.228234
chr1_123334117	chr1	123334117	123346785	12.668	cnv	0	0.385889	0.350784	-0.0328674	0.367871	0.372622	0.364286	0.282884	0.18119	-0.104317	0.10778	0.239442	-0.051706	0.198076	-0.0730504	0.406506	0.35585	0.252376	0.186157	-0.0717762	-0.153911	0.366964
chr1_123567901	chr1	123567901	123570306	2.405	dup	1	-0.237812	0.4421	0.236626	0.58878	0.430151	-0.106185	0.0739963	0.0129208	-0.391136	-0.411451	-0.64254	-0.363353	-0.222818	-0.121273	0.319054	0.445684	-0.101133	0.0263454	-0.381859	-0.176012	-0.527117
chr1_123663666	chr1	123663666	123669043	5.377	del	0	-0.0238536	-0.104689	-0.117844	-0.258266	-0.143184	0.068938	-0.0189452	-0.124566	-0.199202	-0.177118	0.0990918	-0.248132	-0.242334	0.18304	-0.0375112	-0.249477	0.0998352	-0.0572896	-0.448185	-0.746793	-0.167887
chr1_124729929	chr1	124729929	124811919	81.99	cnv	0	0.0282433	-0.0877073	-0.00724525	-0.0415825	0.0903706	0.146001	-0.0577965	0.074111	-0.366858	-0.0883125	0.272113	-0.19416	-0.415036	0.0550727	-0.388547	-0.240203	0.188448	0.019447	0.211122	-0.162216	-0.27113
chr1_126938505	chr1	126938505	126946440	7.935	dup	1	0.562015	0.560962	0.128542	0.490715	0.628308	0.570638	0.550795	0.250907	0.0541841	0.277814	0.448753	0.254991	0.2854	0.207605	0.52747	0.49129	0.479256	0.266189	0.0316692	-0.547247	0.48551
chr1_127132926	chr1	127132926	127193300	60.374	del	1	-0.0483534	0.0443006	0.0479857	-0.00510543	-0.0168677	0.0311257	-0.00767439	0.0396217	-0.0738172	-0.0182418	-0.498488	-0.559151	-0.0816764	-0.39069	-0.199882	-0.0510891	-0.0150364	-0.0792499	0.042883	-0.0699564	-0.114438
chr1_127390217	chr1	127390217	127394595	4.378	del	0	0.00103671	0.0286484	0.132879	-0.017125	-0.0287088	0.0609861	0.116527	-0.0879549	0.262993	0.0916619	0.0456435	-0.00131462	0.151719	0.013685	0.0272225	0.0621923	-0.122168	-0.0327373	-0.860725	0.0165827	0.061354
chr1_127675609	chr1	127675609	127683328	7.719	del	1	0.261619	0.125025	0.163608	0.111061	0.229336	0.20377	-0.0304801	0.248605	-0.388434	-0.408736	-0.335815	-0.444054	-0.595662	-0.411474	-0.0557475	-0.0253365	-0.0863573	-0.0392398	-0.0832785	-0.0681948	-0.249314
chr1_127786278	chr1	127786278	127805271	18.993	dup	1	0.287959	0.249304	0.0985102	0.168707	0.245061	0.16756	0.170777	0.212249	-0.0531663	0.153176	0.104685	0.130044	0.0966832	0.0508287	0.379637	0.32681	0.232184	0.131668	0.0231217	0.0881855	0.309015
chr1_127894279	chr1	127894279	127902181	7.902	cnv	0	0.350767	0.12206	-0.0174455	0.109109	0.0992784	0.0451316	0.0456168	0.0153269	0.045221	0.172881	0.622744	0.610013	0.435263	0.43521	-0.161447	-0.161427	-0.122977	-0.268996	-0.233204	0.00616702	-0.156093
chr1_128022086	chr1	128022086	128026201	4.115	del	1	-0.0365069	0.0378453	0.0315212	0.00172797	0.0627205	-0.0395386	-0.0504145	-0.000927857	-0.120735	-0.0585473	-0.000311275	0.0698336	0.0905379	0.0036011	-0.0793239	-1.10538	0.0209614	-0.940495	-0.0386976	-0.0446425	-0.0208886
chr1_128207801	chr1	128207801	128211672	3.871	del	0	-0.233309	-0.114553	-0.276295	-0.247701	-0.2795	-0.354698	-0.204086	-0.210297	-0.440164	-0.222963	-0.589177	-0.312902	-0.565207	-0.393595	-0.245379	-0.220342	-0.127549	-0.210494	-0.16571	-0.247341	-0.340796
chr1_128265611	chr1	128265611	128273105	7.494	dup	1	0.459305	0.542159	-0.00785925	0.248687	0.535099	0.523153	0.396696	0.29585	0.0480623	0.148359	0.485103	0.201552	0.258155	0.0577393	0.546889	0.584276	0.427876	0.293102	-0.00345085	-0.207556	0.426426
chr1_128334841	chr1	128334841	128340868	6.027	del	0	-0.199632	-0.21026	-0.0686285	-0.0250456	-0.0624245	-0.111135	-0.149793	-0.104159	0.0665655	-0.0918947	-0.149405	-0.100624	-0.456981	-0.223893	-0.00826775	-0.278239	-0.0370689	-0.116925	-0.358831	-0.0883416	-0.374719
chr1_128458467	chr1	128458467	128464606	6.139	dup	0	-0.023863	0.107001	-0.0548499	0.233996	0.260997	0.324226	0.0985588	0.0800597	-0.07341	0.0222232	0.13535	-0.149932	0.000887202	0.0476835	0.422048	0.320771	0.206217	0.0932831	-0.0666166	-0.170783	0.229401
chr1_128689072	chr1	128689072	128702895	13.823	del	1	-0.308559	-0.155908	0.00773017	0.0210464	-0.0531244	-0.0857852	-0.0863677	0.00192479	-0.162557	-0.197387	-0.079007	-0.187371	-0.0618367	-0.214633	-0.147897	-0.0869616	-0.0932955	-0.296814	-0.525598	-0.0076195	-0.739063
chr1_128751243	chr1	128751243	128755421	4.178	del	0	-0.00565242	-0.132983	0.039199	-0.0408881	-0.0679921	0.0531302	-0.0564761	0.033779	-0.117741	0.0728526	0.182349	-0.0284178	0.14036	0.278128	-0.300288	0.0147988	-0.921487	-0.187583	0.0519811	-0.0697911	-0.100319
chr1_129348732	chr1	129348732	129357012	8.28	del	0	-0.617558	-0.198945	-0.327869	0.0141618	0.0648697	-0.240072	-0.132449	-0.264052	0.0652881	0.19819	-0.255294	-0.22691	0.167346	0.0662438	0.00294175	-0.0575956	-0.00580708	-0.100796	0.00318419	0.0779226	-0.147211
chr1_129744533	chr1	129744533	129746970	2.437	del	0	-0.00417665	-0.188201	-0.0137447	0.219349	0.0914095	0.206171	-0.0826959	0.150586	-0.0660461	0.329093	0.115234	0.164323	0.0914141	0.188768	0.295874	0.164452	0.0854496	0.000666527	0.0666558	-0.670291	0.224413
chr1_129866295	chr1	129866295	129870511	4.216	del	0	0.00159227	-0.0506251	-0.147526	0.100954	-0.157647	-0.129007	-0.288124	-0.181411	0.259996	-0.0898389	0.0365605	-0.192082	-0.155236	-0.0715865	0.263599	0.0630703	-0.358815	0.221296	0.356393	-0.492659	0.189299
chr1_130022669	chr1	130022669	130029238	6.569	dup	0	0.224788	0.233152	0.0758939	0.0373794	0.233489	0.272851	0.1185	0.17852	0.111114	0.216434	0.202836	0.0305492	0.219516	0.130814	0.034168	0.15627	0.11847	0.165505	0.432183	0.163647	0.0869767
chr1_130183987	chr1	130183987	130190767	6.78	dup	1	-0.0123507	-0.0892642	-0.266138	-0.239657	-0.268411	-0.285609	-0.291371	-0.103615	-0.246493	-0.277366	-0.134066	-0.281693	-0.195315	0.262689	-0.115506	-0.135381	0.405347	0.483693	-0.222618	-0.357829	-0.129719
chr1_130329825	chr1	130329825	130337143	7.318	dup	1	0.496263	0.496652	0.107688	0.421489	0.625313	0.443373	0.432633	0.44535	0.0257344	0.392198	0.393197	0.147924	0.132664	0.0968278	0.411953	0.404826	0.351549	0.0804266	-0.0208523	-0.466782	0.39876
chr1_130401597	chr1	130401597	130403891	2.294	dup	0	0.328922	0.22466	0.432929	0.448226	0.57133	0.145923	0.4322	0.371727	0.354327	0.468243	0.286966	0.338868	0.242147	0.377891	0.439003	0.492641	0.207746	0.156455	0.471788	0.340108	0.271713
chr1_130424407	chr1	130424407	130431592	7.185	del	1	-0.0136168	-0.215984	-0.0294307	-0.117254	-0.178055	0.083978	-0.104791	-0.169333	-0.667084	-0.408029	-0.503916	-0.31299	-0.404064	-0.728194	-0.0435478	-0.0727571	-0.436832	-0.337178	-0.251619	-0.142703	-0.34596
chr1_130535957	chr1	130535957	130542791	6.834	cnv	0	0.1874	0.019941	0.173443	-0.719265	-0.217535	-0.193262	-0.144042	-0.265062	0.123343	0.256383	0.0834356	0.184809	0.123007	0.155116	0.17271	0.0472634	-0.108024	0.159721	-0.195895	-0.405803	0.315361
chr1_130716203	chr1	130716203	130727702	11.499	dup	1	0.398582	0.341562	-0.0569707	0.247324	0.441692	0.368818	0.332873	0.202735	-0.0254641	0.147089	0.256547	0.208531	0.222617	0.112571	0.193673	0.35945	0.268587	0.268119	-0.0024131	-0.31668	0.303952
chr1_130816762	chr1	130816762	130827470	10.708	dup	1	0.485189	0.55447	0.0611555	0.404819	0.473939	0.451301	0.477064	0.395465	0.101042	0.330932	0.379274	0.335469	0.266061	0.222022	0.310972	0.30937	0.376839	0.319818	0.222893	-0.217519	0.323965
chr1_130852973	chr1	130852973	130861478	8.505	del	1	-0.0138475	-0.080812	-0.25115	-0.207102	-0.129592	-0.146786	-0.170569	-0.0828694	-0.222592	-0.455369	-0.0721896	-0.577533	-0.507541	-0.396499	-0.353373	-0.260366	0.0177129	-0.144056	-0.135996	-0.136779	-0.248383
chr1_131059699	chr1	131059699	131066584	6.885	dup	1	0.31214	0.19341	0.0127734	0.192519	0.299041	0.172689	0.164861	0.0562987	-0.0469429	0.217054	0.231143	0.207252	0.0544687	0.215084	0.614686	0.496326	0.186666	0.0163258	0.0257019	-0.0114036	0.278612
chr1_131136724	chr1	131136724	131142974	6.25	cnv	0	0.257505	0.165981	-0.155341	0.127826	0.28791	0.414891	0.218945	0.0591285	-0.125177	0.289407	0.207746	0.127112	0.115624	-0.110215	0.249029	0.305334	0.125924	0.163132	-0.0652662	-0.501834	0.274958
chr1_131151956	chr1	131151956	131155628	3.672	del	1	-0.00579754	-0.0670683	0.0579867	0.0189489	0.00781922	-0.0225732	0.0560394	0.0476651	-0.816518	-0.2201	-0.339629	0.0549752	0.0143364	-0.744016	-0.622055	-0.135902	-0.188546	-0.34609	-0.229873	0.162813	-0.204783
chr1_131223127	chr1	131223127	131231124	7.997	del	0	0.061383	0.120282	-0.0660374	0.0688396	0.177967	0.11365	0.079968	0.0259993	-0.114188	0.0793685	0.0745593	0.055238	-0.0340951	0.0777751	0.0941612	-0.02015	-0.000798981	0.105983	-0.0733938	-0.524492	0.106561
chr1_131372105	chr1	131372105	131376950	4.845	dup	1	0.456487	0.154491	0.475755	0.515868	0.0604503	0.321841	0.38398	0.370822	0.429461	0.305724	0.547712	0.485496	-0.0816838	0.453691	0.556931	0.409089	0.369043	0.192243	0.418442	0.274813	0.445244
chr1_131459606	chr1	131459606	131463665	4.059	del	0	0.31374	0.0453382	-0.17392	-0.306728	-0.0605428	0.0988256	0.112238	-0.0953512	-0.144295	0.13249	-0.0497827	0.0842714	0.17949	-0.0643736	-0.356396	0.161976	-0.258475	-0.0224641	-0.350136	-0.873941	-0.0626564
chr1_131486549	chr1	131486549	131495772	9.223	del	1	-0.012985	-0.305552	-0.276008	-0.898204	-0.607949	-0.390811	-0.465172	-0.245283	3.38109e-05	-0.00809336	-0.53646	-0.15866	-0.306251	-0.337564	0.0668326	-0.193029	0.0763714	-0.183282	-0.207764	0.0773725	-0.173505
chr1_131517563	chr1	131517563	131522281	4.718	del	1	0.210358	0.0675471	0.211054	0.189177	0.0286875	0.148889	0.0149295	0.0816863	-0.128891	-0.0724572	-0.109354	-0.190683	-0.412083	0.0213479	0.0776358	0.0804329	0.236683	-0.732665	-0.91154	0.142308	0.0543783
chr1_131549506	chr1	131549506	131552266	2.76	del	1	0.148614	0.293824	0.220703	0.208015	0.118855	0.106996	0.319905	0.2514	0.192075	0.181518	0.0808909	0.312702	0.238521	0.349549	-0.526166	-0.495851	0.400548	-1.89526	-0.545015	0.27774	-1.6997
chr1_131586072	chr1	131586072	131589042	2.97	dup	0	0.215308	0.593532	0.234806	0.225517	0.210399	0.210696	0.248176	0.159195	0.261388	0.201396	0.247432	0.263295	0.131325	0.26555	0.146722	0.350557	0.197031	0.187225	0.158372	0.251137	0.0825324
chr1_131600783	chr1	131600783	131614453	13.67	del	1	-0.334419	-0.31145	-0.208358	-0.433848	-0.490043	-0.407929	-0.470784	-0.264162	-0.204287	-0.331319	-0.416081	-0.456622	-0.368384	-0.196121	-0.394571	-0.676753	-0.193785	-0.258104	-0.363053	-0.41234	-0.480179
chr1_131659842	chr1	131659842	131664012	4.17	del	0	0.0452343	-0.05414	-0.118318	-0.0463133	-0.109958	-0.023538	0.0782738	0.0502279	-0.283434	-0.174037	-0.561845	-0.218677	-0.107158	-0.280151	-0.236636	-0.313496	-0.311708	0.0713908	-0.142833	-0.0251598	-0.366586
chr1_131720879	chr1	131720879	131731545	10.666	del	0	-0.00479998	-0.143234	-0.0395593	0.0727921	-0.19687	-0.0272287	-0.0758223	0.0724689	-0.189743	-0.0457653	-0.253938	-0.0462641	-0.480841	-0.0358915	-0.0477792	-0.210637	-0.144365	-0.218658	-0.289973	-0.237593	-0.166858
chr1_131880370	chr1	131880370	131885204	4.834	del	1	0.033554	0.0501049	0.0377234	0.15456	0.173551	-0.0315344	0.0739865	0.0646926	-0.0177832	0.100378	-0.575257	0.12359	0.0197201	-2.32759	0.0647168	0.117355	-0.0257673	0.033523	0.00405124	0.0816266	0.0147781
chr1_132053470	chr1	132053470	132057624	4.154	del	1	-1.28631	-0.199008	-0.571677	0.292622	-0.657501	-0.56566	-0.524643	-0.567012	0.251299	0.309007	0.364721	0.3598	0.157997	0.27885	0.412465	-0.470489	0.102561	-0.272708	-0.423362	-0.410354	0.0401094
chr1_132270559	chr1	132270559	132280253	9.694	del	1	-0.715385	0.241775	-0.685212	0.134376	0.211833	-1.9511	0.212565	0.0874573	0.13428	0.196817	0.153586	0.128495	0.188686	0.147534	0.234028	0.209141	0.106163	0.325888	0.210753	0.251346	0.122449
chr1_132325592	chr1	132325592	132346453	20.861	cnv	0	-0.0819714	-0.0233162	-0.016821	0.079797	-0.0081642	-0.105745	0.0386662	-0.00696273	0.120638	0.00131571	-0.0125456	-0.0488651	-0.0469734	0.106856	0.25778	0.253759	-0.455928	0.0216325	-0.52443	-0.397823	0.031009
chr1_132502323	chr1	132502323	132507683	5.36	cnv	0	0.506545	0.51101	-0.431069	0.132228	0.627547	0.543274	0.0987688	0.0348181	-0.332893	0.0542637	0.5078	-0.157703	-0.266185	-0.172002	0.92296	0.769399	0.569578	0.120413	-0.456505	-0.3527	0.557217
chr1_132598903	chr1	132598903	132610566	11.663	del	0	-0.102154	-0.210746	-0.0792173	-0.317247	-0.227725	-0.0941574	-0.20189	-0.115991	-0.215555	-0.106589	-0.077508	-0.117131	-0.396117	-0.32998	-0.48886	-0.233606	-0.170991	-0.247954	-0.158947	-0.193747	-0.239045
chr1_132645148	chr1	132645148	132655007	9.859	del	1	-0.132353	-0.179122	-0.0732669	-0.243298	-0.184422	-0.238676	-0.162296	-0.212369	-0.431896	-0.285695	-0.30703	-0.269857	-0.282904	-0.219738	-0.283638	-0.26395	-0.366906	-0.262629	-0.248604	-0.261981	-0.269212
chr1_132766959	chr1	132766959	132775206	8.247	del	1	-0.167388	0.0264587	-0.319363	-0.256193	-0.15719	-0.102633	-0.14261	-0.103724	-0.361132	-0.662729	-0.0545591	-0.313056	-0.475678	-0.535625	-0.23402	-0.22554	-0.200031	-0.148255	-0.0875288	-0.200824	-0.0115704
chr1_132829369	chr1	132829369	132835075	5.706	del	1	-0.06827	-0.0159353	-0.823257	0.0368637	0.110193	-0.00872568	0.00917621	-0.00121399	-0.661975	-0.746357	-0.73189	-1.96198	-0.0176571	-0.77692	-0.703424	-2.45519	-0.0755664	0.0453712	0.0213027	-0.730747	-0.014105
chr1_132845700	chr1	132845700	132849893	4.193	del	1	-0.455718	0.0846632	0.247571	0.144286	0.0773868	0.0861395	0.0193172	0.00287961	0.0488259	0.102818	-0.0489679	0.0201436	0.155604	-0.146442	-0.345856	-0.0539397	-0.42683	-0.583712	-0.444648	0.133243	-0.626851
chr1_132873020	chr1	132873020	132879263	6.243	del	0	-0.267674	-0.339104	-0.203248	-0.335868	-0.303197	-0.372852	-0.274751	-0.163442	-0.32849	-0.157836	-0.551942	-0.306297	-0.260747	-0.0833983	-0.162694	-0.124502	-0.141398	-0.154614	-0.10389	-0.238691	-0.189816
chr1_132918767	chr1	132918767	132927425	8.658	cnv	0	0.375572	0.156663	0.180854	0.287759	0.232502	0.226693	0.225568	0.245106	-0.102435	0.282417	0.279419	0.224176	0.0636233	0.0630703	0.152436	0.343019	0.164153	0.199321	0.174612	-0.564903	0.261772
chr1_133013651	chr1	133013651	133024779	11.128	del	0	0.0646607	-0.100925	-0.0896047	0.0106337	-0.0986721	-0.0105279	-0.13878	-0.0630269	-0.104909	0.0535507	-0.0350305	-0.000349219	-0.0949546	0.128742	0.0246395	0.00108161	-0.0593861	-0.0485855	-0.0974008	-0.508198	0.123671
chr1_133028877	chr1	133028877	133033573	4.696	del	0	0.0101604	-0.032727	-0.922721	0.0313417	0.121736	0.149209	0.0880032	0.104018	-0.00235032	-0.0123192	-0.128327	0.111152	0.191479	-0.0157839	0.200958	0.0422331	-0.0307979	-0.124842	-0.164495	-0.0848121	-0.125914
chr1_133159783	chr1	133159783	133174790	15.007	dup	1	0.283358	0.24039	0.104362	0.191183	0.263657	0.25619	0.128334	0.169137	0.0581847	0.200481	0.300689	0.169779	0.201485	0.127765	0.344364	0.317049	0.289615	0.223417	0.143215	-0.105653	0.3085
chr1_133187020	chr1	133187020	133194234	7.214	dup	0	0.306217	0.143426	-0.0857927	0.0429309	0.246114	0.258797	0.00891205	-0.0582551	-0.175156	0.063943	-0.0168453	-0.102717	-0.0444085	0.150712	0.483832	0.334602	0.179613	-0.10506	-0.235723	-0.317361	0.0686089
chr1_133202505	chr1	133202505	133208294	5.789	dup	0	0.0995866	0.546665	0.293923	0.45723	0.0406804	0.132413	0.217199	0.146856	-0.0264046	0.343719	0.228647	0.0399795	0.000876785	0.148375	0.121086	0.137427	0.197909	0.14927	-0.0509604	0.105356	-0.0663109
chr1_133236152	chr1	133236152	133243891	7.739	del	1	0.0223146	-0.183358	-0.137931	-0.116352	-0.145603	-0.0476858	-0.00429666	-0.0903048	-0.148247	-0.39975	-0.188594	-0.696656	0.00444419	-0.810095	-0.172267	-0.112109	-0.229436	-0.198752	-0.121981	-0.122747	-0.260402
chr1_133482168	chr1	133482168	133487045	4.877	dup	0	0.29809	0.199444	0.389175	0.381625	0.326262	0.352858	0.294451	0.279293	0.231051	0.199353	0.199268	0.323667	0.371857	0.296739	0.314962	0.42393	0.438022	0.258681	0.396218	0.322979	0.373416
chr1_133593396	chr1	133593396	133602574	9.178	cnv	0	0.69592	0.562919	-0.272824	0.320284	0.729293	0.694792	0.380795	0.216303	-0.348221	0.266095	0.511971	0.0289046	0.0975583	0.0222668	1.00484	0.797231	0.607922	0.209612	-0.06103	-0.534183	0.690278
chr1_133643816	chr1	133643816	133656261	12.445	del	0	-0.177585	-0.0812992	-0.313965	-0.310607	-0.387754	-0.342885	-0.266905	-0.164703	-0.338663	-0.311721	-0.228467	-0.354978	-0.102673	-0.276474	-0.320276	-0.386019	-0.334934	-0.351642	-0.457406	-0.24605	-0.549441
chr1_133663263	chr1	133663263	133669551	6.288	del	0	-0.165954	-0.158347	-0.0689049	-0.163189	-0.191919	-0.0774161	-0.0917586	-0.015551	-0.0767646	-0.560467	-0.0165396	-0.63254	-0.097167	-0.134449	-0.184614	-0.200384	-0.0545422	-0.108373	-0.0995013	-0.0337743	-0.145898
chr1_133677163	chr1	133677163	133684348	7.185	del	0	-0.0958331	-0.237868	-0.0248753	-0.0838175	-0.0702481	-0.07669	-0.109303	-0.0484628	-0.124097	-0.0947295	0.0107349	-0.106921	-0.165311	0.0178738	-0.133716	-0.118413	-0.0875835	-0.0473029	-0.23059	-0.478046	-0.117386
chr1_133771955	chr1	133771955	133777712	5.757	dup	1	0.772952	0.567352	0.0196724	0.658213	1.00142	0.934382	0.481313	0.392076	0.0554079	0.409566	0.712019	-0.0185884	0.296404	-0.0351387	0.89494	0.901272	0.59563	0.601481	-0.100777	-0.18931	0.766933
chr1_134004832	chr1	134004832	134011367	6.535	del	1	-0.0113106	-0.135694	-0.18147	-0.188255	-0.0701255	-0.110133	-0.143441	-0.113046	-0.201452	-0.126067	-0.120781	-0.205892	-0.325748	-0.126361	-0.0562868	-0.139727	-0.417889	-0.556412	-0.407049	-0.641309	-0.176763
chr1_134158126	chr1	134158126	134163819	5.693	del	0	-0.168527	-0.330175	-0.130034	-0.160146	-0.301719	-0.1815	-0.242356	-0.0665169	-0.312206	-0.0834339	-0.260122	-0.260287	-0.126409	-0.0943108	-0.251802	-0.370989	-0.303897	-0.177672	-0.497704	-0.476445	-0.416781
chr1_134241613	chr1	134241613	134248697	7.084	del	0	0.117496	-0.133359	0.286834	0.163436	0.0698034	-0.0149018	0.115406	0.125133	-0.0798174	0.0443694	-0.0144376	-0.011305	-0.193503	0.0598846	0.248103	0.0648241	-0.0165645	-0.0151697	-0.0713197	-0.473411	0.181493
chr1_134279565	chr1	134279565	134287601	8.036	dup	1	0.314269	0.223184	0.534159	0.381964	0.350108	0.261175	0.300165	0.267608	0.211954	0.307045	0.32561	0.226076	0.105347	0.346736	0.364938	0.341662	0.269406	0.133997	0.382589	0.284281	0.398234
chr1_134333976	chr1	134333976	134341321	7.345	dup	1	0.516492	0.357462	-0.0203713	0.365186	0.4157	0.471665	0.327843	0.169631	-0.180964	0.0530782	0.404451	0.00916426	-0.0898677	0.0613281	0.421241	0.425042	0.441332	0.132849	-0.179382	-0.243993	0.266629
chr1_134343163	chr1	134343163	134352576	9.413	del	0	-0.0511203	-0.120863	-0.0942673	-0.133647	-0.0524921	-0.164026	-0.121428	-0.100563	-0.141702	-0.0112115	-0.0804749	-0.066667	-0.09373	-0.029552	0.0225241	-0.0611816	-0.183947	-0.0112094	-0.423847	-0.229169	-0.149486
chr1_134365396	chr1	134365396	134376566	11.17	cnv	0	0.396918	0.419665	0.0404879	0.319126	0.445675	0.354955	0.292146	0.15361	-0.0496881	0.230796	0.381316	0.199693	0.0241557	0.256676	0.436998	0.42561	0.371182	0.227118	-0.0602849	-0.258384	0.3346
chr1_134477825	chr1	134477825	134487751	9.926	dup	1	0.609791	0.313612	0.146079	0.804933	0.595694	0.14589	0.361209	0.604337	-0.215445	-0.0900288	0.0404274	-0.0346695	-0.188004	0.00347252	0.568845	0.487804	0.518594	0.0441487	-0.0301447	-0.213296	0.501059
chr1_134856384	chr1	134856384	134863235	6.851	dup	1	0.583483	0.637234	-0.00684937	0.486999	0.632376	0.462081	0.382166	0.230029	0.139533	0.243371	0.790408	0.322514	0.233498	0.477914	0.699807	0.890634	0.642335	0.600973	0.297174	0.074275	0.618485
chr1_134987674	chr1	134987674	134992168	4.494	dup	1	0.416992	0.347083	0.297626	0.38151	0.438611	0.496895	0.314322	0.374247	0.314672	0.302006	0.49783	0.286785	0.188109	0.320549	0.41465	0.494801	0.405509	0.439004	0.199346	0.0664769	0.312504
chr1_135089071	chr1	135089071	135092436	3.365	del	1	-0.0521428	0.0169735	-0.0327893	-0.0852985	-0.0507957	-0.15932	-0.0747128	-0.0508161	0.00224412	-0.0621992	0.128132	0.0857357	0.0649914	0.0561594	-0.748392	-0.102627	-0.151457	-0.752036	0.163898	-0.497213	-0.113421
chr1_135311108	chr1	135311108	135317180	6.072	del	1	-0.198061	-0.321677	-0.216625	-0.233044	-0.35797	-0.175366	-0.163773	-0.252383	-0.15045	-0.324392	-0.126862	-0.293076	-0.253596	-0.222824	-0.528185	-0.392292	-0.253882	-0.445617	-0.373774	-0.296245	-0.480534
chr1_135373564	chr1	135373564	135380823	7.259	dup	1	0.525958	0.416152	-0.0644375	0.290888	0.614986	0.557565	0.409365	0.113629	-0.0262326	0.289648	0.371149	0.142109	0.123236	0.162016	0.638247	0.572499	0.49661	0.124524	-0.154411	-0.23	0.56218
chr1_135481492	chr1	135481492	135491600	10.108	cnv	1	-0.0281431	-0.450421	-0.205678	-0.664039	-0.162964	-0.0671945	-0.160291	-0.509942	0.0828453	-0.0629649	0.151339	0.0678179	-0.100575	0.00828711	0.180394	0.242124	0.18897	0.245014	0.195658	0.097741	0.180791
chr1_135617462	chr1	135617462	135620832	3.37	del	0	-0.0322732	-0.17967	-0.348738	-0.40085	-0.264605	-0.0613203	-0.309881	-0.238854	-0.347572	5.21916e-05	-0.210763	-0.117166	-0.235244	-0.194546	-0.579953	-0.102136	-0.821079	-0.124958	-0.807021	-0.746932	-0.726447
chr1_135713195	chr1	135713195	135721020	7.825	cnv	0	0.369143	0.146751	-0.411555	0.132454	0.225985	0.397435	0.121003	0.0766006	-0.141519	0.240987	0.293049	0.128767	0.0671389	0.166123	0.31446	0.262579	-0.0227717	0.176615	-0.1222	-0.618159	0.227792
chr1_135758631	chr1	135758631	135770462	11.831	dup	1	0.51555	0.343266	-0.0313109	0.255393	0.364702	0.387998	0.233088	0.0830956	-0.0360373	0.19665	0.38501	0.151437	0.0851482	0.0711755	0.539665	0.579528	0.365109	0.207643	0.0465821	-0.16727	0.446887
chr1_135828080	chr1	135828080	135836900	8.82	dup	1	0.445379	0.241801	0.0686088	0.18261	0.318909	0.319295	0.140461	0.0462838	-0.069813	0.151089	0.211064	0.182098	0.00250569	0.112494	0.564483	0.42682	0.28034	-0.00547884	-0.0831448	-0.236083	0.399808
chr1_136004913	chr1	136004913	136013224	8.311	cnv	0	0.361872	0.273284	0.000205112	0.231147	0.29934	0.212533	0.140475	0.153239	-0.189707	0.208519	0.259212	0.0442478	0.0474043	0.0293416	0.194074	0.407758	0.187921	0.162955	-0.0359661	-0.38356	0.276417
chr1_136083526	chr1	136083526	136087358	3.832	dup	0	0.325985	0.175221	0.0554086	0.144454	0.328523	0.447358	0.185964	0.0304443	-0.0418266	0.0364838	0.0478371	0.0293502	0.113419	0.101356	0.709649	0.453661	0.168488	0.0131566	-0.221527	-0.288751	0.434335
chr1_136188058	chr1	136188058	136203292	15.234	del	1	0.0162481	-0.240957	-0.344348	-0.164415	-0.298561	-0.253957	-0.22205	-0.222134	-0.367563	-0.266461	-0.231366	-0.31683	-0.192943	-0.231423	-0.182174	-0.122097	-0.32871	-0.192597	-0.195765	-0.354704	-0.204134
chr1_136327205	chr1	136327205	136330524	3.319	del	0	-0.166293	-0.568949	-0.337418	-0.386954	-0.939263	-0.00664598	-0.312987	-0.315226	0.0926315	0.0484433	0.131906	-0.0191048	0.0489513	0.0198305	-0.121347	-0.0970991	-0.00944101	-0.0474884	0.0964177	-0.441824	-0.400117
chr1_136494211	chr1	136494211	136501620	7.409	del	1	-0.156935	-0.0756536	-0.0535354	-0.153271	-0.207443	-0.112469	-0.0343693	-0.201631	-0.231709	-0.109518	0.019671	-0.144655	-0.0114962	-0.107511	-0.835471	-0.0857472	-0.967983	-0.119609	-0.076282	-0.0579996	-0.0233627
chr1_136737206	chr1	136737206	136749523	12.317	del	1	0.0119849	-0.0812257	-0.00553128	-0.110466	0.0314662	-0.0967651	-0.0790218	0.0648831	-0.107684	-0.0593966	-0.20993	-0.420774	-0.0433112	-0.0509768	-0.179922	-0.314855	-0.268401	-0.145504	-0.134451	-0.114958	-0.169595
chr1_136910020	chr1	136910020	136913141	3.121	del	1	-0.344034	0.221604	0.129099	0.253397	0.219178	0.246819	0.178844	0.100815	-0.774013	-0.230664	-0.210252	-0.72773	-0.512834	0.260028	-0.514011	-0.469947	-0.0217746	-0.591678	-0.140789	0.401523	-0.0688524
chr1_136913705	chr1	136913705	136925141	11.436	cnv	0	-0.0842556	-0.205806	-0.0644796	0.162994	-0.0921911	0.20415	-0.00984685	-0.0850375	-0.0927405	-0.268419	-0.092066	-0.188005	-0.271752	-0.207598	0.122759	0.310424	0.171454	0.368491	0.0919479	-0.0165786	0.0873503
chr1_137014990	chr1	137014990	137023702	8.712	del	1	0.103247	0.0995678	0.104122	0.00508899	-0.0695047	-0.63055	-0.754087	0.0392999	0.0492903	0.0792511	0.211315	0.00716515	0.0040001	0.0474054	0.0969918	0.203049	-0.123573	0.172295	0.101397	-0.123087	-0.208934
chr1_137288870	chr1	137288870	137295507	6.637	dup	1	0.463401	0.385311	0.0789098	0.523771	0.499467	0.362909	0.527615	0.30456	0.104125	0.505485	0.540564	0.317883	0.279892	0.360132	0.481869	0.415835	0.461483	0.327494	0.186014	-0.27445	0.461385
chr1_137414179	chr1	137414179	137419119	4.94	dup	1	0.746484	0.411547	-0.0633482	0.67386	0.799141	0.492976	0.396336	0.31023	-0.286993	0.440212	0.52699	0.326412	0.0325272	0.0602502	0.66807	0.831548	0.709177	0.469045	-0.0970919	-0.442461	0.785817
chr1_137665222	chr1	137665222	137683125	17.903	cnv	0	-0.135463	-0.0483095	0.151808	-0.107125	0.0538553	0.0767669	0.0650718	0.156446	-0.101238	0.057141	-0.0672963	-0.0502305	-0.483621	0.14435	0.0437334	0.380519	0.0700882	0.170144	0.152638	0.0896483	0.173604
chr1_137702051	chr1	137702051	137713953	11.902	dup	0	0.120164	0.158311	0.133535	0.055457	0.102399	0.142331	0.0640599	0.048623	0.151105	0.113931	0.0999344	0.0971176	0.172267	0.0921392	0.0850329	0.0529899	0.536182	-0.0211928	0.0709709	0.134923	0.0453596
chr1_138046126	chr1	138046126	138062125	15.999	cnv	1	-0.437157	-0.498923	-2.63974	0.186732	-0.505549	0.120526	0.167266	-0.416595	0.26894	0.193808	0.294275	0.195232	0.140585	0.114673	0.117439	0.239925	0.128848	0.361231	0.242778	0.162202	0.103309
chr1_138081670	chr1	138081670	138084657	2.987	del	0	0.189778	-0.0191209	0.178328	-0.00360081	0.120667	-0.108543	-0.905143	-0.734929	0.218079	0.139408	-0.0294531	-0.0133324	0.115657	-0.0768419	0.173673	0.173357	0.0998859	0.0371896	0.2081	-0.0823362	-0.0619959
chr1_138317767	chr1	138317767	138324588	6.821	del	0	-0.204796	-0.108307	-0.0916657	-0.170833	-0.141402	-0.171427	-0.079467	-0.0262809	-0.231975	-0.206099	-0.330975	-0.278219	-0.285364	-0.293334	-0.0625602	-0.202549	0.101063	-0.578039	0.0588936	-0.217691	-0.107967
chr1_138860632	chr1	138860632	138869304	8.672	del	0	0.0854006	-0.0312335	0.202111	0.07306	0.0835566	-0.0634867	-0.200315	-0.0726959	0.00199021	0.11814	-0.0162397	-0.196683	-0.165774	0.0520065	0.00156641	0.112249	0.144753	-0.0320177	-0.0479134	0.0665795	-0.804647
chr1_138908664	chr1	138908664	138911347	2.683	del	0	-0.0804951	-0.0069259	0.179706	0.0200475	-0.133701	0.170325	0.065875	0.137135	-0.276421	-0.101976	-0.131682	-0.187074	-0.650348	-0.112484	0.0871898	0.0366471	0.0718825	-0.116182	0.088506	0.127054	-0.0773287
chr1_139212184	chr1	139212184	139228051	15.867	cnv	0	0.233577	0.0186579	-0.0353131	0.0878035	0.0680088	0.0404829	-0.0308749	0.239285	0.0995514	0.0961179	0.224003	0.0267975	0.0529937	0.0572872	0.19107	0.131675	0.255545	0.125654	0.00422583	-0.360098	0.196772
chr1_139358447	chr1	139358447	139365107	6.66	del	1	-0.105789	-0.444142	-0.163439	-0.478657	-0.780614	-0.411898	-0.724798	-0.347955	-0.158198	0.0582132	0.00750847	0.0557495	0.0624568	-0.020424	0.0551474	-0.0517873	0.172397	0.134583	0.144066	-0.0859086	0.000936231
chr1_139633395	chr1	139633395	139637647	4.252	dup	0	0.400152	0.287673	0.348006	0.303636	0.439503	0.435579	0.415176	0.258221	0.44302	0.388399	0.379128	0.402576	0.298512	0.339909	0.299455	0.385724	0.36404	0.264768	0.498619	0.265479	0.407836
chr1_140161879	chr1	140161879	140164859	2.98	del	0	-0.163099	-0.206247	-0.170863	-0.161856	-0.0106563	-0.108409	-0.192671	-0.111595	-0.573163	-0.601887	-0.260487	-0.238342	-0.46886	-0.165842	-0.239715	-0.174403	-0.219336	-0.124016	-0.154102	-0.0799276	-0.167066
chr1_140602881	chr1	140602881	140608579	5.698	del	0	0.023682	-0.00154816	-0.17139	-0.128678	-0.0235069	-0.158587	-0.162574	-0.247928	-0.0589424	-0.0485389	0.0322875	0.052958	0.0229363	-0.0689102	-0.224442	-0.00476621	-0.157787	-0.220778	-0.719044	-0.175869	-0.124508
chr1_140802212	chr1	140802212	140819628	17.416	cnv	1	0.209299	0.588554	-0.151587	-0.369088	0.785276	0.185778	0.129216	0.184111	0.0643357	0.315426	0.272605	0.642742	0.361981	0.585141	-0.16225	0.220823	0.231863	-0.425741	0.174064	-0.516154	0.124052
chr1_140863531	chr1	140863531	140869555	6.024	del	0	-0.585138	-0.344457	-0.0556172	-0.0299189	-0.193859	-0.219893	-0.0237662	-0.172378	-0.0332627	-0.00414527	-0.112151	-0.0577312	-0.000259505	0.0275617	-0.0646564	-0.292241	-0.120902	-0.134053	-0.0678424	-0.302277	-0.162076
chr1_140917708	chr1	140917708	140920305	2.597	dup	0	0.351698	0.550762	0.101629	0.246041	0.536575	0.237479	0.324631	0.0830544	0.251326	0.14109	0.545544	0.296466	0.415564	0.477741	0.35123	0.287343	0.17398	0.139813	0.367419	0.475138	0.502205
chr1_140926651	chr1	140926651	140930475	3.824	del	0	0.121735	-0.578648	-0.476107	-0.0844249	-0.227739	-0.520604	0.000129765	-0.215605	0.182775	-0.137112	0.0706963	0.0252124	0.0986399	0.139623	-0.234581	0.127394	0.102966	0.00555879	0.161008	0.125423	-0.660767
chr1_141674614	chr1	141674614	141680173	5.559	del	1	-0.496057	-0.560222	-0.353354	-0.540569	-0.562053	-0.364262	-0.53176	-0.428769	-0.337237	-0.361194	-0.396561	-0.394587	-0.243419	-0.253309	-0.405305	-0.388106	-0.271094	-0.310338	-0.35685	-0.295707	-0.339467
chr1_141783733	chr1	141783733	141789357	5.624	del	1	0.0296338	0.307632	-0.546548	0.177362	-0.0722568	-0.0170693	-0.449991	-0.327746	-0.18193	-0.286405	0.0674459	0.0984433	-0.247209	0.138139	-0.317918	-0.325025	0.347545	-0.0952965	-0.511736	-0.236026	0.0289575
chr1_142125482	chr1	142125482	142188240	62.758	cnv	0	0.0748929	-0.00604008	-0.0598759	-0.00986582	-0.0441209	0.00212054	0.0652456	-0.0301582	1.66481	0.014652	-0.0492935	-0.00866644	-0.0871982	1.54714	-0.0662988	0.0272815	-0.0788203	-0.0792311	-0.0523006	-0.129581	-0.083908
chr1_142937969	chr1	142937969	142948293	10.324	cnv	0	0.268103	0.177809	-0.228249	0.101793	0.265519	0.142783	0.217018	0.0873659	-0.122278	0.201269	0.271761	0.104008	-0.0479368	0.179618	0.251947	0.310482	0.285037	0.265479	-0.194893	-0.222433	0.192633
chr1_142979579	chr1	142979579	142984874	5.295	del	0	-0.263056	-0.396268	-0.381788	-0.226285	-0.365896	-0.305391	-0.294427	-0.304849	-0.320954	-0.289771	-0.21293	-0.310426	-0.396938	-0.195433	-0.299063	-0.286101	-0.238592	-0.24802	-0.4108	-0.273569	-0.414693
chr1_142985454	chr1	142985454	143001059	15.605	cnv	0	0.403842	0.345083	-0.160384	0.304186	0.371735	0.393024	0.16242	0.256317	-0.22465	0.207736	0.207604	0.146655	-0.016326	0.145451	0.612832	0.544775	0.355453	0.169292	-0.184612	-0.26971	0.356525
chr1_143011537	chr1	143011537	143017114	5.577	del	0	0.0124492	-0.320738	-0.653379	-0.219818	-0.25216	-0.307272	-0.242028	-0.2783	-0.219937	-0.223617	-0.0383587	-0.245809	-0.644043	-0.152235	-0.0468366	-0.0599367	-0.075771	-0.0569377	-0.213573	-0.261703	-0.0139047
chr1_143050896	chr1	143050896	143062694	11.798	cnv	0	0.104891	-0.00834171	-0.157867	0.0642392	0.0445189	0.0413091	0.180329	-0.0124817	-0.128355	0.144432	0.0789858	-0.000456233	-0.0743274	-0.0627136	0.194804	0.169451	-0.0177287	0.0333335	-0.118935	-0.416684	0.143831
chr1_143077209	chr1	143077209	143079772	2.563	dup	1	0.552413	0.367852	0.332761	0.478954	0.576896	0.489158	0.498681	0.376709	0.0458156	0.47966	0.330858	0.435639	0.281687	0.42414	0.509178	0.384896	0.353181	0.0869418	0.527164	-0.466865	0.32013
chr1_143084853	chr1	143084853	143096873	12.02	del	0	-0.310309	-0.606755	-0.435308	-0.480879	-0.551175	-0.501069	-0.458598	-0.333829	-0.324802	-0.232963	-0.36812	-0.343885	-0.218782	-0.215241	-0.332983	-0.437362	-0.328618	-0.343555	-0.473461	-0.384985	-0.265129
chr1_143187797	chr1	143187797	143192071	4.274	del	0	-0.457738	-0.450807	-0.656402	-0.510572	-0.57979	-0.480596	-0.551837	-0.413565	-0.52162	-0.309053	-0.333716	-0.373137	-0.370322	-0.240376	-0.31856	-0.427579	-0.492599	-0.495185	-0.710036	-0.440764	-0.335601
chr1_143226882	chr1	143226882	143241234	14.352	del	0	-0.299051	-0.252086	-0.38484	-0.19328	-0.270874	-0.263554	-0.286849	-0.290487	-0.432949	-0.235271	-0.265837	-0.377254	-0.380363	-0.209084	-0.106713	-0.181166	-0.241267	-0.247752	-0.621039	-0.497852	-0.346183
chr1_143244819	chr1	143244819	143249667	4.848	del	0	-0.275806	-0.332718	-0.439503	-0.433739	-0.575709	-0.442143	-0.631736	-0.264859	-0.375387	-0.35396	-0.226735	-0.4104	-0.369932	-0.220187	-0.521134	-0.450082	-0.360855	-0.25356	-0.510563	-0.442895	-0.376243
chr1_143838880	chr1	143838880	143849285	10.405	dup	1	0.566356	0.412152	0.00478966	0.367159	0.609788	0.522765	0.372797	0.224742	-0.0751509	0.213034	0.362001	0.111731	0.115095	0.150417	0.591201	0.646755	0.346064	0.206552	0.0203543	0.0196125	0.370884
chr1_144259431	chr1	144259431	144264985	5.554	del	1	-0.324321	-0.46628	-0.348588	-0.602764	-0.472468	-0.376704	-0.533251	-0.374731	-0.46599	-0.336022	-0.356999	-0.416528	-0.346305	-0.228201	-0.301637	-0.330268	-0.381477	-0.216363	-0.429253	-0.35986	-0.290159
chr1_144276243	chr1	144276243	144289259	13.016	dup	1	0.367008	0.310356	0.175727	0.305495	0.30907	0.394527	0.144411	0.172457	0.211582	0.212373	0.428478	0.211166	0.229136	0.155562	0.337425	0.319248	0.314685	0.106505	-0.0666964	-0.237704	0.423738
chr1_144327095	chr1	144327095	144331335	4.24	dup	1	0.233044	0.243973	0.386355	0.414306	0.238862	0.324041	0.489745	0.311672	0.213227	0.230425	0.208719	0.283291	0.331673	0.193949	0.238805	0.33536	0.24618	0.06536	0.299475	0.336362	0.213725
chr1_144355038	chr1	144355038	144364770	9.732	del	0	-0.0383971	-0.11466	-0.173462	-0.233761	-0.0566204	-0.163135	-0.201059	-0.290394	-0.17433	-0.251674	-0.121311	-0.203919	-0.432494	-0.0502766	-0.225322	-0.215462	-0.252349	-0.122167	-0.2246	-0.0735103	-0.180605
chr1_144458184	chr1	144458184	144464341	6.157	dup	1	0.494681	0.342411	-0.0715505	0.372923	0.475825	0.4303	0.20736	0.0417625	-0.239924	0.0276925	0.314724	0.0412404	0.334648	0.100878	0.584058	0.539574	0.33993	0.270682	-0.175383	-0.41543	0.650697
chr1_144615838	chr1	144615838	144624936	9.098	dup	1	0.401626	0.279071	0.114422	0.331219	0.393316	0.403225	0.286592	0.228791	0.0261329	0.289717	0.305915	0.259851	0.190472	0.15416	0.317105	0.308205	0.189587	0.14527	0.166217	-0.233534	0.280033
chr1_144789847	chr1	144789847	144795835	5.988	del	0	-0.123908	-0.0908379	-0.072482	0.0330844	-0.115978	-0.021943	-0.122547	0.00908149	-0.147921	-0.050531	-0.0424973	-0.404327	-0.390941	-0.0104032	-0.283093	-0.21221	-0.0917612	-0.0571002	-0.185427	-0.147537	-0.130333
chr1_144864444	chr1	144864444	144868716	4.272	dup	0	0.275685	0.369703	-0.191422	0.240486	0.473633	0.523093	0.152882	-0.225603	-0.350417	-0.0533035	0.271503	-0.0916769	0.0837233	0.0977742	0.690096	0.500226	0.276975	0.0585106	-0.334358	-0.188859	0.371187
chr1_144967607	chr1	144967607	144972636	5.029	dup	1	0.733369	0.361125	-0.380121	0.162717	0.528965	0.52887	0.300207	0.153133	-0.108211	0.25283	0.33973	0.0975008	-0.0262906	-0.11271	0.722718	0.810808	0.348225	-0.02457	-0.277331	-0.45763	0.553155
chr1_145009095	chr1	145009095	145015431	6.336	dup	1	0.546437	0.610711	-0.0812863	0.451884	0.559313	0.446601	0.338174	0.108248	0.00422506	0.248362	0.504821	0.0686526	0.0549434	0.0541245	0.538204	0.583982	0.4864	0.188605	-0.0425734	-0.259129	0.509722
chr1_145075851	chr1	145075851	145091255	15.404	dup	1	0.185425	0.112308	-0.122058	0.0164273	0.131248	0.182675	-0.0532643	0.028859	-0.26597	-0.0475389	0.0984008	-0.123655	-0.0371728	0.0456977	0.313891	0.168906	0.0594757	0.0502577	-0.199564	-0.188636	0.313076
chr1_145142272	chr1	145142272	145150682	8.41	dup	1	0.536085	0.462538	0.237015	0.350787	0.588921	0.378365	0.273638	0.19267	0.115753	0.216386	0.298941	0.257508	0.188217	0.317481	0.54328	0.752338	0.38029	0.2201	0.150903	0.0457763	0.344916
chr1_145232576	chr1	145232576	145235739	3.163	del	0	-0.0986972	-0.0340121	-0.14477	-0.0177814	-0.0581761	-0.0558075	-0.109578	-0.125506	-0.11547	0.0520261	-0.0418895	-0.129316	-0.577565	-0.0780142	0.0176762	0.0728074	-0.068304	-0.089336	-0.0291941	-0.107721	-0.0459885
chr1_145271691	chr1	145271691	145275850	4.159	dup	0	0.338454	0.213064	0.241612	0.341149	0.305807	0.298816	0.495834	0.2022	0.193122	0.369589	0.359803	0.257846	0.181366	0.224057	0.351137	0.347615	0.225032	0.168258	0.176751	-0.305599	0.332484
chr1_145366284	chr1	145366284	145371671	5.387	del	0	-0.220978	-0.310786	-0.251813	-0.352793	-0.29348	-0.209914	-0.170136	-0.41366	-0.169549	-0.217995	-0.24546	-0.198035	-0.183663	-0.069884	-0.273756	-0.328995	-0.467688	-0.210541	-0.293984	-0.331283	-0.291703
chr1_145404975	chr1	145404975	145412573	7.598	cnv	0	0.0874372	0.00151085	-0.240798	-0.0213662	0.00747413	0.149042	-0.057976	-0.0357145	-0.287021	0.0657114	0.119549	-0.178292	-0.0201252	-0.0752162	0.0238092	0.000691025	0.0191611	0.00323705	-0.182992	-0.755812	0.0363018
chr1_145537744	chr1	145537744	145543898	6.154	del	1	-0.0398453	-0.000355416	0.0674761	0.106076	-0.0481813	-0.0342127	0.0546712	0.00265493	0.0997989	0.150989	-0.452744	-0.0132549	0.195995	-0.509842	-0.106541	-0.176576	-0.235761	-0.0316552	-0.0985674	-0.151926	-0.173403
chr1_145616325	chr1	145616325	145626937	10.612	cnv	1	0.291847	-0.459119	0.289214	-0.349626	-0.430904	0.201479	-0.0653077	0.236073	0.137317	0.320157	0.263159	0.278821	0.19684	0.190623	0.264591	-0.291133	-0.415229	-0.115029	-0.598056	0.247723	-0.417913
chr1_145682918	chr1	145682918	145687867	4.949	dup	0	0.205236	0.159003	0.501321	0.389335	0.200366	0.333235	0.255603	0.298215	0.402164	0.380319	0.212994	0.277762	0.41637	0.192077	0.397399	0.320757	0.282904	0.267927	0.107948	0.266066	0.143428
chr1_145776737	chr1	145776737	145787844	11.107	cnv	0	0.571715	0.493628	0.200104	0.51135	0.557372	0.458392	0.488327	0.227785	-0.117074	0.413361	0.317567	0.174057	0.0963858	0.19011	0.389752	0.525923	0.347446	0.235911	-0.0945176	-0.40279	0.340478
chr1_146870194	chr1	146870194	146873193	2.999	dup	0	0.438522	0.350705	0.161121	0.47451	0.418593	0.505799	0.405151	0.14748	0.0900097	0.310329	0.201797	0.38759	0.247526	0.32752	0.562918	0.510189	0.315881	0.446874	0.0659341	0.089843	0.441076
chr1_147132707	chr1	147132707	147139869	7.162	dup	1	0.323573	0.309383	-0.138157	0.0279919	0.243253	0.277981	0.26283	0.138598	0.0162851	0.0977431	0.289505	0.0872599	0.194971	0.0718575	0.428752	0.3297	-0.129646	-0.109354	-0.211673	-0.109503	0.255037
chr1_147323270	chr1	147323270	147328181	4.911	dup	0	0.248736	0.0948255	-0.0421494	0.0598485	-0.0203176	0.080504	-0.0274202	-0.000407386	0.142319	0.163359	0.0842449	0.220545	-0.13749	0.0521955	0.283842	0.241408	-0.0394498	0.0731224	0.0847141	0.624548	0.195523
chr1_147418691	chr1	147418691	147426150	7.459	del	0	-0.0577517	-0.104129	-0.220827	-0.253897	-0.29964	-0.064195	-0.155291	-0.250097	-0.241109	-0.298783	-0.137031	-0.470431	-0.392829	-0.65621	-0.198728	-0.187512	-0.159899	0.253864	0.250884	-0.0356062	-0.294231
chr1_147445750	chr1	147445750	147453613	7.863	dup	1	0.663147	0.463398	-0.0532603	0.28585	0.400664	0.480493	0.26261	0.319073	-0.0652234	0.183188	0.454288	0.119657	0.131176	0.125597	0.47008	0.504567	0.369607	-0.046509	0.0439623	-0.142872	0.426495
chr1_147490548	chr1	147490548	147501089	10.541	cnv	0	0.0251162	0.28797	-0.148954	0.240089	0.31862	0.0396227	0.0357664	-0.37437	-0.154796	-0.269852	-0.263591	-0.244376	-0.300933	-0.093212	0.198036	0.374133	0.331989	0.323897	0.325165	0.0776416	0.377463
chr1_147523236	chr1	147523236	147531922	8.686	del	1	0.0110716	-0.113444	-0.100098	-0.00139836	-0.174933	-0.0680902	-0.195942	-0.480685	-0.326371	-0.447531	-0.327741	-0.382321	-0.490592	-0.390608	0.0260983	-0.131652	0.000293972	-0.136607	-0.286964	-0.514296	-0.237099
chr1_147959991	chr1	147959991	147966097	6.106	cnv	0	0.356707	-0.12229	0.18015	0.023137	-0.0988989	0.357709	0.202277	0.246804	-0.175001	0.0665102	0.0876546	0.0732152	-0.0379055	-0.0677487	-0.0722494	0.192145	0.0322127	-0.404173	-0.458444	-0.604101	-0.213816
chr1_147982387	chr1	147982387	147990192	7.805	del	0	-0.202268	0.0170784	-0.0523997	4.42633e-05	-0.025272	-0.1071	0.0109965	-0.080244	-0.139519	-0.0681696	-0.0881027	-0.140657	-0.133481	-0.142188	-0.248384	-0.150771	-0.478843	-0.0933168	-0.138152	-0.01229	-0.270875
chr1_148027669	chr1	148027669	148030026	2.357	del	1	-0.570101	-0.576224	-0.575656	-0.718614	-0.527177	-0.520327	-0.504556	-0.383777	-0.21786	-0.494599	-0.390689	-0.355822	-0.320418	-0.31496	-0.427569	-0.477183	-0.254116	-0.365034	-0.440324	-0.422399	-0.426131
chr1_148190719	chr1	148190719	148199937	9.218	dup	0	0.190746	0.191772	0.367603	0.297188	0.312397	0.295711	0.262061	0.297752	0.288006	0.185566	0.223364	0.1141	0.0465329	0.0258156	0.370542	0.205542	0.270438	0.196901	0.440575	0.108155	0.347144
chr1_148372096	chr1	148372096	148375188	3.092	del	0	0.101337	-0.875329	0.150513	0.215331	-1.15632	0.0481501	0.126386	0.208987	0.155211	0.14662	0.232521	-0.00781933	0.145482	0.0153392	0.094601	0.183359	0.154128	0.263326	0.164973	0.18268	0.0820236
chr1_148499637	chr1	148499637	148515363	15.726	cnv	0	0.439537	0.44324	0.144578	0.239682	0.346484	0.382606	0.326177	0.290753	0.104134	0.28099	0.366512	0.324907	0.349293	0.149788	0.342545	0.358634	0.35476	0.374989	0.136645	-0.0437888	0.363728
chr1_148735327	chr1	148735327	148739486	4.159	dup	1	0.272654	0.469145	0.120723	0.333081	0.587632	0.151566	0.389689	0.491178	0.369041	0.210664	0.4033	0.321534	0.00664458	-0.571185	-0.438829	-0.0205387	0.303907	0.12903	0.180287	0.350553	0.405605
chr1_149039395	chr1	149039395	149044769	5.374	del	0	0.0603765	0.128776	-0.110579	0.14539	0.0659064	0.176665	0.0392771	0.18698	0.0955563	0.0131938	0.0799283	-0.0257645	0.0505343	0.0629885	0.0199189	0.0169134	-0.666671	0.187247	0.03658	0.131166	-0.131253
chr1_149069310	chr1	149069310	149075455	6.145	del	1	-0.267357	-0.104945	0.161805	-0.401526	-0.0916123	0.00232632	-0.28495	-0.230598	0.129378	-0.0450975	0.167419	-0.0611445	0.051034	-0.166038	-0.15618	-0.0602516	-0.03799	0.0296896	-0.076534	-0.0340815	-0.129198
chr1_149201375	chr1	149201375	149204394	3.019	del	1	0.345357	-0.436336	0.564057	-0.636882	-2.89153	0.237864	0.366362	-0.475622	-0.389916	-0.594558	0.235796	0.405493	0.391459	0.386463	-0.567559	-2.74343	0.113108	-2.66708	0.36285	-2.6573	0.358413
chr1_149297383	chr1	149297383	149301554	4.171	del	1	0.171301	-0.15437	0.0392961	0.0334241	-0.0325927	0.044514	0.00236856	0.0527135	-0.433699	-0.503584	-0.881622	-0.414365	-0.294513	-1.0542	0.0208835	-0.131474	-0.0891497	0.0284702	-0.0170559	-0.0297665	0.0280294
chr1_149526412	chr1	149526412	149528793	2.381	dup	0	0.287176	0.30584	0.358132	0.164756	0.132802	0.278102	0.121598	0.453352	0.52469	0.191201	0.253286	0.138955	0.131753	0.3448	0.169628	0.107081	0.411812	0.344462	0.346682	0.21906	0.273213
chr1_149572072	chr1	149572072	149586543	14.471	del	0	0.0380228	-0.10114	-0.0613738	0.0277103	-0.0343961	0.00296893	-0.024894	0.0941252	-0.0599316	0.00036735	0.0225692	0.0119736	-0.0639093	0.0585726	-0.00217418	-0.0973004	-2.99729	-0.00669956	0.0301305	0.00477272	0.00170692
chr1_149978442	chr1	149978442	149982601	4.159	del	0	0.0289511	-0.0166882	-0.172567	-0.0802225	-0.0945666	-0.0479313	-0.0656634	0.171211	-0.117259	0.0172892	0.0590712	0.0830248	0.0733733	-0.0643593	-0.170434	-0.166429	0.240298	0.0918129	0.0213594	-0.505761	-0.055437
chr1_150025835	chr1	150025835	150032019	6.184	del	0	-0.0338662	0.0398433	-0.0522837	-0.0763067	-0.463684	0.0373246	0.133518	-0.251735	0.438864	0.122854	0.351886	0.427983	0.257416	0.0882806	-0.0927849	0.449953	0.145042	0.448098	0.33379	-0.44168	0.292302
chr1_150384293	chr1	150384293	150388987	4.694	del	1	-0.40221	-0.40805	-0.0181862	0.0953899	-0.544483	-0.502804	0.019955	-0.269329	-0.0774826	-0.388715	-0.145672	-0.501674	-0.275	-0.701901	-0.515034	-0.451734	-0.376064	0.151257	0.125543	-0.540147	-0.232774
chr1_150396106	chr1	150396106	150403651	7.545	cnv	0	0.41933	0.202514	-0.188581	0.416975	0.298417	0.486537	0.29598	0.191613	-0.188534	0.407277	0.3881	0.213032	0.105461	0.123313	0.474566	0.575443	0.329702	0.235543	0.176934	-0.437264	0.288583
chr1_150413314	chr1	150413314	150424091	10.777	del	0	-0.090914	-0.104019	-0.054498	-0.133974	-0.131878	-0.0732499	-0.0728187	-0.0242976	-0.041245	-0.0696214	-0.00110887	0.0544454	-0.00880076	-0.0718997	-0.0978848	-0.187161	-0.209529	-0.0476994	-0.133386	-0.0360272	-0.0730173
chr1_150435667	chr1	150435667	150443564	7.897	dup	1	0.557495	0.365232	0.0154915	0.278088	0.442458	0.442496	0.388279	0.205441	-0.0994055	0.0745134	0.225807	0.265506	0.178483	0.180438	0.248548	0.486417	0.347848	0.122226	0.0587159	-0.336086	0.276784
chr1_150493522	chr1	150493522	150496141	2.619	del	1	-0.382381	-0.182448	-0.14515	-0.306479	-0.298669	-0.266877	-0.21162	-0.259613	-0.645002	-0.598564	-0.631648	-1.07673	-1.24311	-0.638944	-0.221331	-0.122348	-0.186368	-0.0697745	-0.364793	-0.040213	-0.412707
chr1_150503070	chr1	150503070	150506937	3.867	del	0	-0.281527	-0.630677	-0.216171	-0.14619	-0.4862	-0.202739	-0.300387	-0.270382	-0.11659	-0.275298	-0.263191	-0.319172	-0.397631	-0.261766	-0.413702	-0.310366	-0.27031	-0.257149	-0.370396	-0.289722	-0.355126
chr1_150510722	chr1	150510722	150529084	18.362	cnv	1	0.122678	-0.0950655	-0.0342659	0.22654	0.141994	0.0915651	0.0898123	0.0161875	0.0164327	-0.0684318	-0.00958413	-0.123781	0.0483243	-0.0515932	0.045145	0.365861	0.14112	-0.08059	0.219735	-0.337952	-0.0265043
chr1_150931380	chr1	150931380	150936227	4.847	del	1	-0.036703	-0.056981	0.161403	-0.0183254	-0.0126073	-0.0459959	0.105592	-0.196956	-0.85697	-0.010823	0.0371592	-0.0100555	-0.0520653	-1.21083	0.0601081	0.0630099	0.148175	0.0694229	0.133049	-0.0200901	0.0687027
chr1_151469024	chr1	151469024	151483108	14.084	del	0	-0.117903	-0.0723612	-0.0711733	0.0321374	-0.0473502	-0.092302	-0.0906887	-0.0623255	0.0258102	-0.0837564	-0.160588	-0.00455356	-0.308649	-0.0633539	-0.0161051	-0.0681309	0.00298904	-0.0307909	-0.0160514	-0.0483303	0.00563044
chr1_151762490	chr1	151762490	151771148	8.658	del	1	-0.0534452	-0.043661	-0.249466	-0.197624	-0.183257	-0.127934	-0.197362	-0.234552	-0.81904	-0.756819	-0.318824	-0.342775	-0.470792	-0.435661	-0.0883799	-0.0124163	-0.00331987	-0.0153508	0.0436371	-0.0589129	-0.118249
chr1_152959546	chr1	152959546	152966143	6.597	dup	1	0.51245	0.573463	0.206216	0.58949	0.568848	0.590326	0.568285	0.391576	-0.0179203	0.353172	0.375322	0.248941	-0.044701	0.291469	0.462338	0.529126	0.391691	0.411865	0.172834	-0.47315	0.466068
chr1_153142429	chr1	153142429	153147774	5.345	dup	1	0.372999	0.46726	0.242392	0.35274	0.550836	0.567066	0.411202	0.392705	0.0817664	0.217945	0.38537	0.141161	0.0234634	0.116652	0.337805	0.347856	0.258786	0.299184	0.160942	-0.278137	0.224681
chr1_153381236	chr1	153381236	153390411	9.175	dup	1	0.399213	0.547197	-0.0343133	0.355912	0.332102	0.482435	0.320618	0.325914	0.0490116	0.20395	0.330353	0.116857	0.165604	0.103857	0.473816	0.500594	0.302938	0.258149	0.136218	-0.269911	0.567574
chr1_153739542	chr1	153739542	153749101	9.559	del	1	0.0321133	0.0317265	-0.10377	-0.0938269	-0.0734784	0.00980402	-0.0459589	-0.0148472	-0.728684	-0.552553	-0.498559	-0.713527	0.103663	-0.36093	0.00595494	-0.0759427	0.0457194	-0.109949	-0.018927	-0.229624	-0.133356
chr1_154172139	chr1	154172139	154182455	10.316	dup	1	0.417372	0.330868	0.284983	0.39323	0.460571	0.360151	0.363123	0.411721	0.179458	0.378952	0.338902	0.262216	0.0650762	0.307021	0.341449	0.421126	0.213911	0.191564	0.102361	-0.11389	0.308715
chr1_154219275	chr1	154219275	154228029	8.754	dup	1	0.605944	0.453834	-0.0861432	0.473225	0.495196	0.395054	0.387957	0.120286	0.0424348	0.260238	0.455316	0.286738	0.130246	0.130495	0.828793	0.664414	0.560906	0.24058	0.018659	-0.199434	0.437888
chr1_154314379	chr1	154314379	154317362	2.983	del	1	-0.126607	-0.0129158	-0.0621902	-0.109453	-0.04013	-0.115628	0.0563124	-0.0852038	-0.136302	-0.201658	-0.0608618	0.0532285	-0.131356	0.00152804	-0.680268	-0.401641	-0.740888	-0.57062	-0.414085	-0.437401	-0.873804
chr1_154355307	chr1	154355307	154358917	3.61	del	0	-0.0111937	0.105376	-0.248639	0.193905	0.237693	0.159172	0.296485	-0.0225016	-0.366505	0.116277	0.236617	0.034758	0.0881496	0.136308	0.290489	0.308846	0.257872	-0.0264863	-0.0822111	-0.679164	0.530755
chr1_154750933	chr1	154750933	154757284	6.351	del	0	-0.252413	-0.434209	0.0605678	-0.537739	0.0260071	-0.0182469	0.107539	-0.247118	0.0526981	-0.00122251	0.0171659	-0.0574318	-0.152282	-0.37778	0.0620942	0.157783	0.0613223	0.0209493	0.0568093	-0.0525974	-0.0417459
chr1_155605379	chr1	155605379	155610580	5.201	cnv	0	0.147657	0.421306	-0.376046	-0.170371	-0.107561	0.130767	-0.0363263	-0.209586	-0.143474	-0.20548	-0.110826	-0.0361395	-0.21626	-0.295625	0.237804	0.000725264	0.193716	-0.026257	-0.0790846	-0.228319	0.119692
chr1_155744889	chr1	155744889	155754700	9.811	dup	1	0.47237	0.428957	-0.00776301	0.3794	0.460557	0.324289	0.313321	0.264026	-0.0272901	0.145819	0.213385	0.0795554	0.150573	0.114468	0.393231	0.481388	0.15818	0.354423	0.0241417	-0.184394	0.356706
chr1_156642043	chr1	156642043	156650211	8.168	del	0	-0.228256	-0.0984725	-0.0731399	0.0123603	0.0100443	0.128799	-0.0262042	-0.0977783	-0.0503957	-0.12198	-0.0738545	-0.0510549	0.0323045	0.00809473	0.00195312	-0.121303	0.0704595	0.0400198	0.0536222	0.315134	-0.481293
chr1_156675167	chr1	156675167	156683791	8.624	del	1	0.17569	-0.00387611	-0.0194354	0.106301	0.197548	0.104629	0.0732723	0.110019	0.203592	-0.0370787	0.00742243	-0.063078	0.0125523	-0.315112	0.0906873	-0.0108244	0.0339122	-0.250827	-0.159546	-0.416684	-0.276508
chr1_156746693	chr1	156746693	156750917	4.224	dup	0	0.489582	0.246534	0.293295	0.308823	0.326067	0.289632	0.522679	0.265125	-0.0792482	0.311594	-0.319638	0.417204	0.369179	-0.0816433	0.285885	0.39993	0.288528	-0.437058	-0.143397	0.236837	0.51558
chr1_156757457	chr1	156757457	156760651	3.194	del	1	0.204923	-0.000487861	0.0565261	0.0809387	0.091238	0.0808788	-0.0677331	0.132033	-0.622972	-1.81159	-0.548006	-1.77393	-1.45733	0.168345	0.0177554	0.127915	0.060513	-0.02295	0.102867	-0.0217881	0.095636
chr1_156795278	chr1	156795278	156803633	8.355	dup	1	0.485895	0.143772	-0.0169477	0.196297	0.402838	0.328471	0.201782	0.0380462	-0.100528	0.253569	0.188725	0.194514	0.0180676	0.0882034	0.699284	0.486998	0.354998	0.169904	-0.178302	-0.0905183	0.393797
chr1_157070878	chr1	157070878	157073282	2.404	del	0	0.105056	0.115036	-0.12805	-0.0873319	-0.166798	-0.0441315	-0.0285988	-0.0224484	-0.260581	-0.391828	0.0954473	0.0384391	-0.1931	-0.161734	-0.267794	-0.127257	0.0144091	-0.129757	-0.245882	-0.763779	0.0584704
chr1_157364130	chr1	157364130	157375931	11.801	cnv	0	0.359153	0.138472	0.263329	0.292689	0.227982	0.265014	0.200121	0.194026	0.0619694	0.277282	0.170927	0.166944	0.151189	0.159611	0.229793	0.262466	0.150825	0.0686752	0.0712972	-0.406699	0.219234
chr1_157445424	chr1	157445424	157456114	10.69	del	0	-0.0990929	-0.0388467	-0.0442112	-0.00175167	-0.0514334	-0.0610098	-0.0491327	0.0142044	-0.133447	-0.0863555	-0.120079	-0.0236997	-0.102281	-0.0336696	-0.106804	-0.0698237	-0.0392451	-0.162854	-0.191476	-0.504687	-0.0159665
chr1_157604729	chr1	157604729	157608283	3.554	del	0	-0.141909	-0.207722	-0.0838881	-0.155964	-0.158489	-0.103505	-0.279908	-0.136519	0.0454492	-0.142647	-0.173277	0.0338763	-0.286139	-0.187796	-0.0495058	-0.102985	-0.0450067	0.0438425	-0.106914	-0.621914	-0.0135216
chr1_158333296	chr1	158333296	158337781	4.485	del	0	-0.0357122	-0.15648	-0.0198781	-0.166543	0.00579557	-0.261141	-0.0673773	-0.135849	-0.179245	-0.153748	-0.129422	-0.833794	-0.149394	-0.093941	-0.0172698	0.0145331	-0.155513	-0.0441738	-0.0683618	-0.191152	-0.0265422
chr1_158402527	chr1	158402527	158408803	6.276	dup	1	0.356203	0.1631	-0.304067	0.161209	0.315137	0.274012	0.127872	-0.0500424	-0.283426	0.15706	0.254137	-0.0586798	-0.0823878	-0.127723	0.579398	0.567335	0.264158	0.242676	-0.122761	-0.356259	0.524707
chr1_158491381	chr1	158491381	158497505	6.124	del	1	0.0194194	0.0550147	-0.33315	-0.0453453	-0.0908338	0.139424	-0.00837668	-0.105863	-0.160952	-0.586584	0.120258	-0.188559	0.0872622	0.0306432	-0.0726566	0.0573711	0.0219469	0.0850408	0.0892414	0.0985025	0.0268667
chr1_158633853	chr1	158633853	158647786	13.933	dup	1	0.369819	0.35016	-0.0741369	0.371925	0.487991	0.448346	0.249057	0.174531	-0.0217201	0.177415	0.301125	0.139204	0.136995	0.104338	0.438234	0.407796	0.389461	0.229627	-0.00221554	-0.112448	0.320779
chr1_158651169	chr1	158651169	158655277	4.108	del	0	-0.346034	-0.282689	-0.611332	-0.219875	-0.341309	-0.298287	-0.612902	-0.252622	-0.00363335	-0.0298704	0.046765	-0.134602	-0.328336	-0.0451792	-0.111512	-0.00180081	-0.0849679	-0.112802	0.0844419	-0.415303	0.0169346
chr1_158891859	chr1	158891859	158896817	4.958	dup	1	0.36606	0.407884	-0.074984	0.114993	0.353633	0.364214	0.197346	-0.00923915	-0.0572123	0.038501	0.124235	0.143375	-0.0097965	0.117162	0.717863	0.52044	0.266802	0.0317905	-0.0914277	-0.108082	0.245569
chr1_158993528	chr1	158993528	158996059	2.531	del	0	-0.153918	0.102476	-0.370766	-0.222035	-0.090348	0.125968	-0.357647	-0.308413	-0.260061	0.0862951	0.182985	-0.396015	-0.785548	-0.762455	-0.229245	-0.190278	-0.256138	0.113777	-0.05972	-0.375723	-0.207362
chr1_159038750	chr1	159038750	159050316	11.566	dup	1	0.442527	0.362238	0.0643188	0.266438	0.40527	0.507532	0.393974	0.361617	-0.0580059	0.32392	0.523691	0.241639	0.177012	0.160433	0.3371	0.365372	0.440957	0.508666	0.267675	-0.270785	0.403423
chr1_159362092	chr1	159362092	159371309	9.217	del	0	0.0163485	-0.127822	-0.937339	-0.190894	-0.280114	-0.209383	0.0143288	-0.0301223	-0.111688	0.0694287	0.022204	0.0848827	0.0846031	0.112346	0.053938	0.0198263	-0.0340024	0.116583	0.0551936	0.096186	0.0194151
chr1_159756360	chr1	159756360	159767849	11.489	dup	1	0.453199	0.443288	0.0653805	0.248621	0.533602	0.468669	0.366913	0.210292	-0.0116576	0.218346	0.400639	0.173527	0.119602	0.157965	0.636107	0.470445	0.26366	0.163551	0.00330832	-0.15837	0.339768
chr1_159823846	chr1	159823846	159827566	3.72	dup	0	0.5086	0.36115	0.0473145	0.541646	0.52359	0.387567	0.409883	0.239639	0.238983	0.455259	0.29411	0.349905	0.272955	0.450015	0.483236	0.481094	0.230388	0.169938	-0.0464974	-0.576087	0.371781
chr1_159872623	chr1	159872623	159876787	4.164	del	0	-0.112823	-0.206571	-0.1494	-0.14444	-0.242039	-0.0805478	-0.277421	-0.136862	-0.221334	-0.432069	-0.115123	-0.487708	-0.184154	-0.0420342	-0.141532	-0.21998	-0.162677	-0.176901	-0.159278	-0.170549	-0.189747
chr1_160106110	chr1	160106110	160114321	8.211	del	0	-0.0861645	-0.202141	-0.12285	-0.0648101	-0.158529	-0.176423	-0.133606	-0.217729	0.0295929	-0.116362	-0.0702357	-0.143512	0.0226494	-0.00504235	-0.102744	-0.130307	0.010743	-0.145744	-1.02337	-0.0450892	-0.0364167
chr1_160207031	chr1	160207031	160225517	18.486	cnv	0	0.359656	0.311977	0.0204957	0.338392	0.451878	0.417193	0.297398	0.19552	-0.0151001	0.261303	0.36343	0.185672	0.152865	0.0972966	0.32147	0.224433	0.300603	0.0656779	0.0776644	-0.0857861	0.24792
chr1_160564398	chr1	160564398	160575563	11.165	del	0	-0.167246	-0.101317	-0.160341	-0.108189	-0.210914	-0.198376	-0.0209691	-0.0201695	-0.0559196	-0.0334607	-0.0509425	-0.199314	-0.0138674	0.0510291	-0.00950749	-0.116831	-0.919831	-0.0425377	-0.066222	0.0318956	-0.0287756
chr1_161030936	chr1	161030936	161035441	4.505	dup	1	0.464365	0.456051	0.0242281	0.221323	0.417735	0.502255	0.298609	0.304141	0.0673349	0.394042	0.354693	0.108437	0.220039	0.102851	0.332125	0.228396	0.270693	0.202401	0.252047	-0.311368	0.409199
chr1_161106656	chr1	161106656	161114780	8.124	dup	1	0.501414	0.412297	-0.155891	0.281873	0.258371	0.144471	0.365851	0.177255	-0.159463	0.385783	0.337029	-0.0096084	-0.0732034	-0.174155	0.389206	0.362101	0.226703	0.169306	-0.0785421	-0.195768	0.229431
chr1_161412175	chr1	161412175	161418025	5.85	dup	1	0.167074	0.305804	-0.0421639	0.0625286	0.304035	0.259245	0.176512	0.170142	0.207092	0.0833878	0.265734	0.22943	0.18693	0.21431	0.620584	0.334882	0.215381	0.170978	0.0934955	0.0890906	0.310267
chr1_161578948	chr1	161578948	161583207	4.259	del	0	-0.0371819	-0.0142958	-0.557791	-0.508738	-0.43017	-0.411621	-0.148104	0.0113937	-0.278878	-0.348038	-0.800187	-0.0712136	-0.462034	-0.362684	-0.192737	-0.0278838	-0.145024	-0.255311	-0.212899	-0.0603557	-0.0411974
chr1_161722390	chr1	161722390	161735520	13.13	del	1	-0.274056	-0.311952	-0.420533	-0.254726	-0.326258	-0.225082	-0.291793	-0.385238	-0.226619	-0.271292	-0.0846226	-0.365815	-0.275363	-0.283246	-0.188106	-0.0765009	-0.178176	-0.173552	-0.501855	-0.397577	-0.178163
chr1_161826981	chr1	161826981	161829323	2.342	del	0	0.0288403	0.0576097	-0.325755	-0.0909871	-0.593304	-0.198232	-0.201163	-0.145815	-0.0269371	-0.182133	0.131205	0.060439	0.202347	0.0681859	-0.208192	-0.758339	-0.0759222	-0.77067	-0.171818	-0.239361	-0.0148103
chr1_161831773	chr1	161831773	161835552	3.779	del	0	-0.0110393	0.103341	-0.0150678	-0.0711908	0.00862581	-0.0967277	-0.0786165	-0.0219676	-0.329144	-1.28598e-05	0.0646503	0.000257019	-0.00440922	0.0194761	-0.131643	-0.112606	-0.193456	-0.0750089	-0.038	-0.0283781	-0.804726
chr1_162123252	chr1	162123252	162129182	5.93	dup	1	0.486718	0.31161	0.140599	0.297773	0.48105	0.355674	0.286576	0.199353	-0.238474	0.0231414	0.426772	-0.128319	-0.112687	0.0486355	0.444945	0.507439	0.269812	0.367567	-0.0823301	-0.396482	0.225514
chr1_162217854	chr1	162217854	162223952	6.098	del	0	-0.101323	-0.0482243	-0.0633918	0.00739233	0.00893561	0.0179594	0.157905	-0.00994084	0.197914	-0.0865193	0.00329143	-0.0535686	-0.0422021	0.0114429	-0.111147	-0.0513887	-0.227338	-0.0615185	-0.225214	-0.456035	-0.366071
chr1_163101882	chr1	163101882	163109772	7.89	dup	1	0.367859	0.284082	-0.135478	0.181561	0.507829	0.318621	0.183952	0.154778	-0.0900442	0.0775993	0.28443	0.1385	0.0439277	0.033535	0.616753	0.576308	0.475757	0.223584	-0.0670185	-0.257542	0.432161
chr1_163383138	chr1	163383138	163399193	16.055	cnv	0	0.401178	0.320905	0.136732	0.327421	0.411905	0.277661	0.281745	0.339662	0.0346296	0.270581	0.256642	0.2173	0.179791	0.209268	0.200728	0.289345	0.281042	0.1631	0.057543	-0.323575	0.0910922
chr1_163477550	chr1	163477550	163482091	4.541	dup	0	0.0519968	-0.0368533	-0.206613	-0.360193	-0.0507837	-0.0334537	-0.205159	-0.061512	-0.134757	0.0461685	-0.0261253	-0.00611753	-0.147426	-0.0441561	0.56328	0.274412	0.0754162	0.00542279	-0.261597	-0.338134	0.21355
chr1_163551962	chr1	163551962	163554300	2.338	dup	0	0.534566	0.133286	0.550603	-0.462637	0.247092	0.561596	0.171683	0.171137	0.20205	0.518202	0.222062	0.477077	-0.229924	0.217708	-0.466031	-0.444864	-0.171734	-0.429175	-0.326551	-0.372469	-0.288343
chr1_163594880	chr1	163594880	163602029	7.149	del	1	-0.087677	-0.013951	0.00927315	0.0109251	0.0455889	0.0519458	0.0396263	0.0304805	-1.54911	-0.595468	-0.0185346	-0.584796	0.0338426	-0.000754915	-0.0722889	-0.0168763	-0.168128	-0.0932963	0.0321298	-0.111854	0.0189012
chr1_163621792	chr1	163621792	163640654	18.862	del	1	-0.827199	-0.0270954	-0.782186	-0.072508	-0.751697	0.0663953	-0.0829975	-0.622749	0.0193554	0.0116878	0.0492226	0.0554911	0.0497719	0.0389277	-0.0853715	-0.0143843	-0.0588212	-0.0146032	-0.0340818	-0.06078	-0.0496511
chr1_163642599	chr1	163642599	163693812	51.213	del	1	0.0469242	0.05972	0.0178409	0.0126005	0.0088801	0.0100672	0.0318336	0.0448166	-1.65077	-0.668803	-0.619616	-0.707282	0.0317412	-0.0476481	0.00577256	-0.0311435	0.0317962	-0.042938	0.00663531	-0.00413208	0.0339812
chr1_163764029	chr1	163764029	163802226	38.197	del	0	-0.20059	-0.0776055	-0.205221	-0.182389	0.0915485	0.131037	-0.384543	-0.22726	-0.0636921	-0.0824192	0.157898	-0.157317	-0.013274	-0.0497064	-0.105801	-0.143558	-0.137051	-0.138633	-0.111549	0.065075	-0.128691
chr1_164133053	chr1	164133053	164136753	3.7	del	0	-0.129369	0.0645881	0.0918039	0.155275	-0.0984913	0.0757931	0.0292398	0.0716033	0.0465409	-0.232818	-0.18437	0.123065	-0.572943	-0.305022	0.17948	-0.0735527	-0.0357647	0.250723	0.157595	0.0283945	-0.0212878
chr1_164161140	chr1	164161140	164167628	6.488	dup	1	0.606187	0.686748	0.754621	0.877016	0.577669	0.710951	0.675391	0.561802	0.57545	0.188137	0.0743016	0.160007	0.153819	0.280921	0.498176	0.449621	0.322267	0.293792	0.522067	0.185821	0.394749
chr1_164591691	chr1	164591691	164598653	6.962	del	1	-0.0162839	-0.517495	-0.0640991	-0.0733888	-0.38505	-0.396354	-0.162845	0.0173398	-0.113454	0.100521	0.0310278	-0.128581	0.00521272	0.0166683	0.0182674	-0.141921	0.0258197	0.0612874	0.0185765	0.0355646	-0.0098739
chr1_164701026	chr1	164701026	164707696	6.67	dup	1	0.334247	0.345382	0.0695097	0.27716	0.291491	0.295659	0.380448	0.273761	0.139995	0.374393	0.30155	0.386055	0.398963	0.333825	0.25366	0.395136	0.144192	0.345767	0.301431	-0.266698	0.286118
chr1_164824826	chr1	164824826	164836698	11.872	dup	1	0.476729	0.311991	0.0475583	0.301193	0.409116	0.373057	0.246349	0.172008	0.0178596	0.360506	0.373984	0.30933	0.185662	0.362602	0.453069	0.458256	0.348643	0.193315	0.0283291	-0.28962	0.451688
chr1_165423221	chr1	165423221	165428853	5.632	del	0	-0.112811	-0.0269717	0.015553	-0.200193	-0.0190996	0.027981	-0.0605269	-0.0539138	-0.263032	-0.117728	-0.127577	-0.164393	-0.408516	-0.0892671	-0.173724	-0.0641761	-0.136576	-0.222435	-0.16146	-0.0374529	-0.164277
chr1_165643465	chr1	165643465	165653625	10.16	dup	1	0.523583	0.401618	-0.00165143	0.468021	0.556293	0.482456	0.448957	0.127269	-0.0172864	0.217079	0.457394	0.295615	0.375089	0.229429	0.530033	0.489675	0.485361	0.689473	0.160419	-0.0507474	0.536974
chr1_165714855	chr1	165714855	165720907	6.052	dup	1	0.714596	0.311598	-0.143293	0.130412	0.385742	0.311897	0.00935528	0.058686	-0.0595991	0.198032	0.291897	-0.00136937	0.142089	0.0367687	0.684202	0.634546	0.312366	0.120217	-0.0120756	-0.0403505	0.469873
chr1_165939034	chr1	165939034	165946554	7.52	dup	1	0.594138	0.322124	-0.198256	0.40046	0.432004	0.423451	0.194652	0.0437758	0.0128966	0.0819772	0.351109	0.103033	0.0238213	0.106987	0.5596	0.599197	0.394335	0.203095	0.163627	-0.194307	0.569074
chr1_166193009	chr1	166193009	166205417	12.408	del	0	-0.181105	-0.0319034	-0.433413	0.0949648	0.0408362	0.0906928	0.0192444	-0.386386	-0.316816	-0.295565	-0.0464509	-0.25311	-0.288673	-0.192264	-0.172616	-0.151318	-0.205857	-0.300112	-0.269929	-0.258047	-0.122807
chr1_166572380	chr1	166572380	166584283	11.903	dup	1	0.316568	0.299387	-0.000835939	0.286572	0.274974	0.376905	0.284359	0.176314	-0.0715983	0.126586	0.244379	0.0774596	0.149068	0.161001	0.304732	0.338185	0.270309	0.194968	0.10653	-0.0569521	0.250247
chr1_166720887	chr1	166720887	166732369	11.482	dup	1	0.420571	0.361976	-0.0895268	0.277482	0.460106	0.435777	0.256232	0.0953836	-0.0760125	0.155275	0.369583	0.0494488	0.177825	-0.067855	0.530546	0.426597	0.327311	0.110379	-0.172285	-0.214273	0.399786
chr1_167032006	chr1	167032006	167034953	2.947	dup	0	0.38974	0.259014	0.538262	0.452606	0.462527	0.350959	0.56491	0.263684	0.178161	0.462295	0.253165	0.454512	0.349962	0.359059	0.346851	0.441459	0.194528	0.223772	0.322581	0.35486	0.31316
chr1_167199755	chr1	167199755	167202156	2.401	del	0	-0.237395	-0.102653	-0.15549	0.0459051	-0.219938	-0.286281	-0.122947	-0.0801691	-0.0862353	-0.0901057	-0.0384482	-0.0947942	-0.0337037	0.169626	-0.0775897	-0.839539	0.102756	-0.853578	-0.116363	-0.508169	-0.437597
chr1_167339471	chr1	167339471	167348843	9.372	dup	1	0.389021	0.333275	-0.170621	0.322598	0.343539	0.359153	0.406254	-0.0148544	-0.127968	0.166365	0.241906	0.197538	0.181174	0.122424	0.439999	0.489065	0.431539	0.286387	-0.149941	-0.202241	0.423921
chr1_167453290	chr1	167453290	167455697	2.407	del	1	-0.0598315	0.09376	-0.0973017	-0.0554802	0.126258	-0.0724163	0.0476872	0.0303716	-0.648398	-0.794227	-0.00811408	-0.672937	-1.54175	-0.0528393	-0.00393837	-0.11643	-0.152421	-0.053357	-0.0241239	0.0840269	-0.00303058
chr1_167537844	chr1	167537844	167542461	4.617	del	0	-0.453039	-0.197773	-0.223197	-0.223615	-0.333435	-0.259086	-0.167722	-0.0878823	0.025817	-0.0575823	-0.11393	-0.14766	0.0293968	-0.0474575	-0.209053	-0.207855	-0.0499411	-0.124664	-0.193669	-0.200712	-0.195341
chr1_167647324	chr1	167647324	167654115	6.791	del	0	-0.139499	-0.123099	-0.20029	-0.18503	-0.0912752	-0.190049	-0.193258	-0.185014	0.010195	-0.144366	-0.0426266	0.00945907	-0.0955253	-0.178603	-0.434871	-0.32723	-0.191449	-0.352275	-0.442793	-0.344347	-0.623198
chr1_167759020	chr1	167759020	167765442	6.422	dup	1	0.599285	0.451384	-0.0245616	0.51358	0.527276	0.477185	0.529645	0.358382	0.0180481	0.320078	0.261117	0.198082	0.285749	0.189597	0.386912	0.385529	0.269169	0.324348	0.298986	-0.257585	0.440814
chr1_167786346	chr1	167786346	167791570	5.224	del	0	0.184695	0.0778308	0.0657312	-0.404276	0.138861	-0.182229	0.0829742	0.0554261	-0.258468	-0.247417	-0.206029	0.0284861	-0.255449	-0.368969	-0.0444459	0.0537518	-0.0373108	0.21912	-0.363632	0.049869	0.0544321
chr1_167824476	chr1	167824476	167829771	5.295	del	1	0.235812	-0.278466	0.0292115	-0.0916492	-0.0115961	-0.0915376	-0.533661	-0.158103	-0.250178	-0.452058	-0.622547	-0.0814488	-0.547073	-0.836057	0.0412408	-0.00992864	0.0125877	0.0994886	-0.36556	-0.285414	-0.126778
chr1_167852063	chr1	167852063	167856432	4.369	dup	1	-0.414623	0.428301	0.0665372	0.0968208	0.0193588	0.0190114	0.384524	0.597048	0.200751	0.289404	0.287723	0.331238	0.311186	0.356744	0.171814	0.284335	0.121033	0.274722	0.31601	0.120961	0.266199
chr1_167991190	chr1	167991190	167996527	5.337	cnv	0	0.217895	-0.136938	0.341229	-0.625273	0.141665	-0.541854	-0.539507	0.401005	0.100179	0.191289	0.213724	0.134908	-0.454174	0.173681	-0.0102192	0.135153	-0.990195	-0.329502	-0.420161	-1.10856	-0.620734
chr1_168071218	chr1	168071218	168074013	2.795	del	0	0.324173	-0.227919	0.293158	-0.50521	0.146555	-0.272947	-0.255116	0.384331	-0.657516	-0.664358	-1.1647	-0.512119	0.0940263	-0.45581	0.274679	0.212778	-0.422429	-0.00510804	-0.437496	0.254106	-0.00688187
chr1_168090345	chr1	168090345	168096465	6.12	del	0	-0.521019	-0.265326	-0.245798	-0.66669	-0.0778483	-0.747649	-0.710034	0.0740543	-0.367202	-0.132065	-0.448394	-0.404192	-0.370699	-0.16445	-0.276	0.021584	0.00131335	-0.100911	0.34653	-0.0111539	0.0745234
chr1_168109111	chr1	168109111	168112682	3.571	cnv	0	0.458532	0.12661	-0.0754881	0.542633	0.362503	0.465178	0.407375	-0.315168	0.371214	0.592632	0.471175	0.538778	0.183699	0.517294	0.610896	0.641999	0.429463	0.13245	0.278456	-0.690685	0.562562
chr1_168226385	chr1	168226385	168229493	3.108	del	0	-0.127268	-0.271515	-0.0897921	-0.363394	-0.322467	-0.430756	-0.28169	-0.348453	-0.125653	-0.101806	-0.186004	-0.189657	-0.213415	-0.0751351	-0.163023	-0.482932	-0.596961	-0.169873	-0.387773	-0.265159	-0.401851
chr1_168457136	chr1	168457136	168461062	3.926	del	1	-0.03642	0.100993	-0.0524971	0.0670115	-0.10532	0.0288694	0.0416811	-0.0939193	-0.0598711	0.105481	0.0984438	0.0581415	-0.0131164	0.0865643	-0.831	-0.0434344	-0.766376	-0.861695	-0.0338863	-0.641494	-0.717786
chr1_168519201	chr1	168519201	168534758	15.557	cnv	0	0.447368	0.350258	-0.0976259	0.465494	0.476654	0.416541	0.436392	0.12875	-0.224189	0.322956	0.371794	0.148251	0.131851	0.073609	0.416512	0.470829	0.291302	0.181339	-0.185358	-0.44108	0.47925
chr1_168602923	chr1	168602923	168608498	5.575	dup	1	0.474952	0.41342	0.274382	0.354676	0.413274	0.250287	0.162587	0.39686	0.233856	0.406681	0.455236	0.382147	0.345793	0.350575	0.353938	0.414255	0.33658	0.424186	0.24079	-0.365465	0.465113
chr1_168661459	chr1	168661459	168663866	2.407	del	1	-0.163978	-0.226853	-0.0697217	-0.223194	-0.150105	-0.104041	-0.164801	-0.288229	-0.0514626	-0.279537	-0.176381	-0.0798754	0.0507909	0.0755387	-0.358969	-0.352215	-0.646079	-0.432893	-0.104616	-0.585187	-0.568936
chr1_169294022	chr1	169294022	169301085	7.063	dup	1	0.471484	0.303609	-0.421611	0.326996	0.554001	0.674902	-0.0138484	-0.2648	-0.330132	0.0815193	0.150023	-0.0368934	0.0369386	0.0180154	0.601782	0.55797	0.200493	0.0614964	-0.392548	-0.372715	0.446065
chr1_169313022	chr1	169313022	169326839	13.817	del	0	-0.258189	-0.41077	-0.305008	-0.263727	-0.361294	-0.392812	-0.293914	-0.323001	-0.217566	-0.242982	-0.216074	-0.342815	-0.153023	-0.12417	-0.355278	-0.36588	-0.253327	-0.31671	-0.45075	-0.324472	-0.342365
chr1_169343364	chr1	169343364	169346961	3.597	dup	0	0.269842	0.0806946	-0.163583	-0.0934985	0.145373	0.270735	-0.104775	-0.104861	-0.271324	0.0284547	0.0360646	-0.0140486	-0.0849402	-0.0631665	0.55177	0.319882	0.142104	-0.102151	-0.199306	-0.296064	0.259783
chr1_169461547	chr1	169461547	169464731	3.184	del	0	0.22177	0.0343479	0.0835314	0.158815	-0.832835	0.102638	0.111335	-0.000848671	0.0388963	0.0733679	0.0728509	-0.0485423	0.151973	0.0305736	-0.030023	0.0896248	-0.048126	-0.0355361	0.112884	0.00025599	0.140685
chr1_169482519	chr1	169482519	169487517	4.998	del	0	-0.385705	-0.653071	-0.238924	-0.397013	-0.324399	-0.574632	-0.215924	-0.128573	-0.0393366	-0.0889609	-0.0725042	-0.157605	-0.204047	-0.157173	-0.102516	-0.259114	-0.0960831	-0.113058	-0.167993	-0.171447	-0.137343
chr1_169510306	chr1	169510306	169514310	4.004	dup	1	0.767603	0.652109	-0.0434314	0.572071	0.803131	0.752312	0.569362	0.49763	-0.259083	0.591041	0.650505	0.171127	0.23051	0.144469	0.665866	0.754053	0.573193	0.220452	0.0226562	-0.262656	0.702495
chr1_169615594	chr1	169615594	169618691	3.097	dup	0	0.193644	0.209495	0.255558	0.155106	0.166394	0.124037	0.0136144	0.321578	0.264714	0.446872	0.194452	0.358469	0.379853	0.524772	0.262152	0.186146	0.20647	0.179544	0.288835	0.0540449	0.267703
chr1_169845153	chr1	169845153	169859020	13.867	cnv	1	0.0181748	-0.237955	-0.52828	-0.111501	0.358003	-0.164559	0.211574	-0.200216	-0.166917	-0.101531	0.245166	0.0645062	-0.0488143	-0.0356677	0.416444	0.472204	-0.00649343	-0.0402808	-0.400009	-0.285558	0.322054
chr1_169955478	chr1	169955478	169964541	9.063	dup	1	0.446267	0.421913	0.0276305	0.429559	0.540445	0.593592	0.335471	0.320178	-0.0745088	0.372073	0.499478	0.250812	0.130835	0.130617	0.569736	0.474193	0.416247	0.332529	0.168715	-0.286558	0.614572
chr1_169992330	chr1	169992330	170006682	14.352	cnv	0	-0.0771246	-0.106467	-0.283878	-0.155423	0.154574	0.266399	0.130331	0.17635	-0.109104	0.119585	0.130874	0.0739394	-0.161474	0.104608	0.111136	0.273858	0.170249	0.0411621	-0.0602171	-0.199776	0.206348
chr1_170030167	chr1	170030167	170040268	10.101	dup	1	0.342752	0.319042	-0.15445	0.212754	0.274125	0.242937	-0.0442847	0.21039	-0.11939	0.228742	0.28028	0.0513466	0.0995562	0.13752	0.286364	0.316442	0.407019	0.105506	-0.114543	-0.246744	0.387722
chr1_170100478	chr1	170100478	170113795	13.317	dup	1	0.308753	0.184143	-0.0496682	0.130157	0.405246	0.294479	0.109747	0.165422	-0.124714	0.20652	0.337214	0.0585803	0.0403519	0.0412999	0.416042	0.190547	0.165964	0.14622	-0.189333	-0.218137	0.398215
chr1_170293793	chr1	170293793	170296613	2.82	del	0	-0.125047	-0.0323986	-0.144633	-0.256694	-0.0226608	-0.222283	-0.281661	-0.0928164	-0.0618148	-0.0576569	-0.14314	0.0943997	-0.130207	0.0498105	-0.0538753	-0.162846	-1.13503	-0.333146	-0.455002	-1.0556	-0.280593
chr1_170358711	chr1	170358711	170361617	2.906	del	0	-0.746645	-0.51781	-0.236776	-0.726312	0.367744	-0.390574	-0.530583	0.451635	-0.44401	-0.499867	-0.684176	-0.0122682	-0.538761	0.0373503	-0.266472	-0.173265	-0.0334541	0.151171	-0.131234	-0.103377	0.00619963
chr1_170557037	chr1	170557037	170559547	2.51	dup	0	0.168154	-0.0314209	0.0148559	-0.034796	-0.0986157	-0.0307404	-0.31103	-0.0678289	0.105604	-0.0378173	-0.11489	-0.00956326	0.136023	-0.157114	0.610974	-0.00543974	-0.00574951	-0.0319113	-0.076048	-0.0864866	0.0208017
chr1_170624697	chr1	170624697	170631191	6.494	dup	1	0.51004	0.404812	0.329452	0.42061	0.486049	0.516799	0.45293	0.412291	0.227515	0.306536	0.29314	0.255345	0.198272	0.221283	0.420296	0.498807	0.520469	0.420683	0.238332	-0.323092	0.406627
chr1_170750358	chr1	170750358	170759649	9.291	dup	1	0.41701	0.454119	-0.0605517	0.260943	0.510505	0.502914	0.411477	0.084823	0.0174938	0.180666	0.415441	0.19578	0.158525	0.100828	0.577152	0.442033	0.398556	0.245381	-0.0618418	-0.0680605	0.467713
chr1_170985493	chr1	170985493	170999685	14.192	del	1	-0.0812894	-0.0951457	-0.100957	-0.105684	0.0227495	-0.0396182	-0.0408315	-0.030058	-0.0343144	-0.111116	-0.0145704	-0.087721	-0.0405748	-0.0728908	-0.0826899	-0.0764124	-0.079466	-0.120053	-0.620397	-0.0359376	-0.281667
chr1_171215144	chr1	171215144	171224559	9.415	del	1	0.0808178	-0.152524	-0.437755	0.0641437	-0.239679	-0.0637432	-0.394811	-0.407831	-0.536506	-0.164433	-0.381991	-0.141846	-0.280095	-0.525119	0.20848	0.210831	0.119946	0.0739669	-0.0691545	-0.0230855	0.00360125
chr1_171292027	chr1	171292027	171296893	4.866	del	0	-0.124735	-0.138453	-0.129066	-0.169341	-0.161459	-0.060642	0.0454467	-0.195759	-0.356052	-0.224656	-0.0583144	-0.213846	-0.0909821	-0.00494945	-0.232026	-0.102469	0.0174774	-0.145357	-0.118735	-0.770771	-0.0436757
chr1_171442601	chr1	171442601	171448363	5.762	del	0	0.0676333	0.135183	-0.0809548	0.135282	0.142353	0.104037	0.0108374	0.0377069	0.092658	0.120751	0.0836174	0.161317	0.134006	0.188255	-0.428997	0.0347886	0.0815084	-0.524916	0.0310607	0.157642	0.124414
chr1_171455763	chr1	171455763	171478879	23.116	cnv	1	0.396839	0.287674	-0.16683	0.274935	0.400875	0.172552	0.15757	0.213027	-0.210026	0.159514	0.17113	-0.0943428	-0.13374	0.0420709	0.260301	0.304257	0.260321	0.27676	0.25973	-0.200009	0.333914
chr1_171506459	chr1	171506459	171510831	4.372	del	1	-1.20014	-1.04877	-0.128411	-1.33662	-1.112	-0.123663	-0.212915	-2.87067	0.0503989	0.00496437	0.0952784	0.0234086	0.0893089	-0.0492564	-0.0976603	0.0230035	0.0267245	0.144119	0.0490524	0.0569298	0.00921761
chr1_172076343	chr1	172076343	172084789	8.446	del	1	-0.0715707	0.136171	-0.125415	-0.0715372	-0.615669	-0.103707	0.330828	-0.571735	0.120915	-0.012669	-0.256808	-0.222438	-0.140889	-0.605483	-0.313882	-0.228877	-0.122695	-0.169293	-0.435443	-0.269475	-0.316672
chr1_172207631	chr1	172207631	172212741	5.11	del	0	-0.0947697	0.0424248	-0.169904	-0.129808	0.00241564	0.025409	-0.0105134	0.0597605	-0.00736637	-0.0992774	-0.0274298	-0.24032	-0.439286	-0.322043	-0.016627	-0.224438	-0.220771	0.0297552	0.0555127	-0.0766101	-0.217888
chr1_172333443	chr1	172333443	172335734	2.291	del	0	-0.414025	-0.715707	-0.417594	-0.448608	-0.268027	0.675061	-0.839928	-0.385692	-0.371515	-0.0494868	0.246036	-0.376964	0.840477	-0.349162	-0.121031	-0.11524	-0.582134	-0.461719	-0.692618	-0.742878	0.289045
chr1_172385499	chr1	172385499	172389507	4.008	del	1	0.0729358	-0.0867905	0.0440729	0.103347	-0.0436711	-0.0496295	-0.127468	0.178528	-0.186415	0.0830279	-0.110879	-0.14545	-0.261573	-0.126517	-0.102856	-0.880292	0.0646254	-0.0842892	-0.905323	-0.258272	-0.737474
chr1_172526973	chr1	172526973	172533497	6.524	del	0	-0.0492299	0.081984	-0.203931	0.0109444	0.0701767	-0.119029	-0.137238	0.0296348	-0.0710285	-0.116479	-0.0396156	0.101359	-0.0343331	0.11003	-0.0269289	-0.398045	-0.0832189	-0.428651	-0.095858	-0.167054	-0.112386
chr1_173363360	chr1	173363360	173373786	10.426	cnv	0	0.512694	0.336049	0.1141	0.541574	0.445079	0.323514	0.31148	0.391996	0.130928	0.371849	0.362211	0.274895	0.051843	0.0981497	0.447917	0.519147	0.372318	0.292377	0.0692487	-0.469315	0.435442
chr1_173492445	chr1	173492445	173494868	2.423	del	0	-0.0162648	-0.0858651	-0.0686289	0.0387124	-0.161099	-0.132577	-0.133454	-0.434033	-0.0590287	-0.737836	-0.788554	-0.467771	-0.322723	-0.265645	0.112673	-0.152349	-0.139197	-0.155841	-0.0686784	-0.127917	-0.252505
chr1_173512377	chr1	173512377	173515393	3.016	del	0	0.0101788	0.00763546	0.142709	0.0279202	0.0424074	0.0627838	0.0529089	-0.0141112	0.0241462	0.263234	-0.0201578	0.00396907	0.17778	0.0919836	-0.0659633	-0.0706963	-0.141896	0.165057	-0.798958	0.000677223	-0.103713
chr1_173606804	chr1	173606804	173612155	5.351	dup	1	0.356011	0.455747	-0.263495	0.277532	0.829746	0.349416	0.45153	0.0840392	0.634279	0.391448	0.751896	0.679505	-0.0102799	0.630456	0.750496	0.575479	0.55249	0.467934	-0.161504	-0.309515	0.799262
chr1_173742945	chr1	173742945	173755780	12.835	del	0	0.038884	-0.052858	-0.0978241	-0.00913798	0.00297816	-0.0651335	0.0347092	-0.0346731	-0.0791747	-0.0600837	-0.0542297	-0.0219075	-0.0138264	-0.0679315	-0.0275609	-0.0769482	-0.691825	-0.00342191	-0.00661447	-0.0037535	0.0630018
chr1_173758261	chr1	173758261	173763498	5.237	dup	1	0.324841	0.194712	-0.124721	0.155325	0.241466	0.468791	0.0804808	-0.0776542	-0.00639506	-0.0609155	0.124941	-0.0648999	-0.0199884	0.0448749	0.710881	0.478332	0.414991	0.047829	-0.00052844	-0.102697	0.401753
chr1_173774320	chr1	173774320	173788724	14.404	del	0	-0.0507889	-0.0686347	0.0134338	0.010304	-0.0264741	-0.0548564	-0.0883824	-0.0340024	0.0200316	-0.0336198	-0.0680232	0.0705043	-0.04326	-0.0250573	0.0225633	-0.0539447	-0.104868	-0.112531	0.0972987	-0.15739	-0.416712
chr1_173827427	chr1	173827427	173833228	5.801	cnv	0	-0.135421	-0.66956	-0.516831	-0.149842	-0.706864	0.208923	-0.461327	0.0775281	0.346956	0.464413	0.336718	0.369833	0.546036	0.259924	0.130434	0.311089	-0.0332047	0.0413733	-0.131787	0.194878	-0.0129761
chr1_174325561	chr1	174325561	174330892	5.331	del	1	-0.137235	-0.0311707	-0.00371377	0.0043901	-0.0684112	-0.111167	0.148337	0.031718	-0.0365923	0.0644475	-0.0683949	-0.0582163	0.0337457	-0.0830372	-0.74184	-0.702216	-0.290769	-0.474819	-0.197009	-0.520404	-0.228911
chr1_174336957	chr1	174336957	174341693	4.736	del	0	0.000149336	0.106483	0.00842405	0.0144487	0.0545536	0.0156694	0.0817528	0.0346804	0.0462761	0.0186231	0.00434976	0.0718849	-0.0375769	0.0692766	0.14207	0.115744	-0.0747295	-0.909296	0.220003	0.20809	0.0583833
chr1_174646978	chr1	174646978	174659961	12.983	cnv	0	-0.128985	-0.0360147	-0.131055	-0.0457997	-0.0290284	-0.107326	-0.0799746	-0.029301	0.447708	-0.0592796	-0.0194614	0.291174	0.429118	0.145587	-0.10105	-0.0893608	0.0259986	0.071265	-0.394196	-0.015612	-0.170576
chr1_174836584	chr1	174836584	174866913	30.329	cnv	1	0.00874963	-0.129251	0.0390377	-0.0858036	-0.39177	0.173141	-0.202459	-0.0437717	0.396787	0.271325	0.259841	0.118314	0.397807	0.21731	-0.0890527	-0.108051	0.0495711	0.0546355	0.00929049	-0.0357544	-0.178166
chr1_175314043	chr1	175314043	175330789	16.746	del	0	-0.12948	-0.0197704	-0.0331756	-0.0173946	0.00369011	-0.0762955	-0.191203	-0.115136	-0.318757	-0.220769	-0.157954	-0.147244	-0.113237	-0.15039	-0.077201	-0.0823637	-0.0921531	-0.18013	-0.102387	-0.0668734	-0.711719
chr1_175374127	chr1	175374127	175387821	13.694	del	0	-0.0132417	-0.236977	-0.0356232	-0.0815054	0.405929	-0.101849	-0.138659	0.333381	0.03873	-0.285649	-0.134381	-0.142797	0.311914	-0.060287	0.0497882	0.102426	-0.0101385	0.0436683	0.398659	0.267046	-0.516814
chr1_175419996	chr1	175419996	175423005	3.009	del	0	-0.144224	-0.0957427	-0.0403242	-0.242693	0.19205	0.14599	-0.115769	-0.339741	-0.27337	0.0363029	-0.201896	-0.304983	-0.502153	-0.11539	0.060654	0.00123066	0.0358824	-0.146857	0.0122144	0.0714195	-0.0597609
chr1_175665304	chr1	175665304	175667932	2.628	del	0	-0.960523	-0.180698	-0.939082	-0.403035	-1.04549	0.0099994	0.0271468	-0.848664	-0.39071	-0.811749	-0.586909	-0.351725	-0.650966	-0.336227	-0.1124	-0.036633	-0.0629949	0.0966054	-0.351606	-0.137043	-0.0303119
chr1_175900620	chr1	175900620	175904238	3.618	del	0	-0.203352	-0.0820774	-0.123987	-0.11553	-0.158691	-0.102204	-0.0239873	-0.213224	0.0293292	-0.131638	-0.0406209	-0.231248	-0.559735	0.0460883	-0.185901	-0.0321368	-0.206368	-0.12167	-0.131561	-0.105272	-0.184318
chr1_176025411	chr1	176025411	176030717	5.306	del	0	0.0787654	0.216253	0.109696	0.174265	0.102717	0.161355	0.119374	0.218732	0.125223	0.118364	0.102992	0.156587	0.0620522	0.125725	0.198026	-0.676431	0.0618916	0.0395931	0.164726	0.106489	0.123062
chr1_176044306	chr1	176044306	176052487	8.181	del	0	0.00256434	0.0466942	0.0537759	0.0220259	0.0387753	0.0336913	0.0394038	0.00277935	0.00917332	-0.0260188	0.0143502	0.0220605	0.120192	0.0544017	-0.00956779	-0.272512	-0.578385	-0.306657	-0.314262	-0.0791799	-0.307089
chr1_176401156	chr1	176401156	176414374	13.218	dup	0	0.0269846	0.0698714	0.0562611	-0.00271494	0.0513923	0.0455237	0.0227028	-0.0543373	-0.016177	0.0220967	-0.0914015	-0.0155223	-0.0350956	-0.0968749	0.040331	-0.0461784	-0.0195706	-0.00967018	-0.0367928	0.552205	0.0237124
chr1_176562981	chr1	176562981	176566014	3.033	del	0	-0.1795	-0.00457464	-0.197981	-0.2116	-0.0790047	-0.0194705	-0.0617895	-0.207168	-0.259158	0.059205	0.0908184	0.0158935	0.146193	0.191588	-0.485267	-0.443918	-0.320383	-0.388994	-0.0909772	-0.0709083	-0.708972
chr1_176659536	chr1	176659536	176662711	3.175	del	1	0.196735	0.158344	0.223053	0.152324	0.148563	0.209843	0.0874239	0.0884527	-0.764378	0.290641	0.180947	-2.42283	-2.67193	0.152083	0.150609	0.192806	0.124122	0.103822	0.203304	0.185343	0.160664
chr1_176745838	chr1	176745838	176749552	3.714	dup	1	-0.0459003	0.496786	0.577311	0.570932	0.616543	-0.274913	0.597594	0.328146	0.414248	-0.0693113	0.397847	0.569715	0.455197	-1.13511	0.497184	-0.262452	0.284234	0.515873	-1.94977	0.44934	0.455678
chr1_176757510	chr1	176757510	176771019	13.509	del	0	-0.0244477	-0.15336	-0.195002	-0.250888	-0.183392	0.00628526	-0.270317	0.0907396	-0.0577765	-0.0392692	0.0236058	0.0646806	0.109863	-0.0159835	-0.0366132	-0.0335015	0.0637824	0.103263	0.104487	0.159747	0.0642625
chr1_177108104	chr1	177108104	177124486	16.382	del	1	0.0755696	-0.694139	0.160765	-0.952056	-0.91437	0.154136	-0.915084	0.0488082	0.124118	0.0693857	0.0474715	0.0330437	0.0871437	0.18205	0.128331	0.104936	0.0436977	0.129812	0.0767159	0.160941	0.125422
chr1_177160215	chr1	177160215	177163218	3.003	del	0	0.312103	0.263607	-1.09516	0.0639928	0.259798	0.100921	0.212623	0.139349	0.289022	0.176657	0.273609	0.242376	0.364958	0.216948	0.333554	0.14632	0.225884	0.44365	0.335869	0.409457	0.372769
chr1_177220096	chr1	177220096	177222485	2.389	del	0	-0.0493711	0.300374	0.332779	0.282469	0.336751	-1.08945	0.25914	0.320971	0.217546	0.379191	0.295291	0.319237	0.367073	0.253483	0.19838	0.187128	0.171525	0.312657	0.264637	0.254578	0.298747
chr1_177499828	chr1	177499828	177512242	12.414	del	1	-0.00668296	0.031184	-0.442149	-0.0986079	0.0253322	0.0635273	0.00961815	-0.0972277	0.066002	0.0507824	-0.000770157	-0.0236307	-0.0619886	0.0190169	-0.00697792	-0.203804	-0.00266499	-0.292564	0.103735	0.00474531	0.0315541
chr1_177514992	chr1	177514992	177523589	8.597	dup	0	0.119706	0.101404	-0.0594373	0.0679845	-0.00759193	0.0634374	-0.0505032	0.180771	0.105745	0.0676373	0.165774	0.18058	0.0889063	-0.0619733	0.0360487	0.0732282	0.111225	0.0927829	0.196808	0.659771	0.145891
chr1_177862913	chr1	177862913	177865595	2.682	del	0	-0.0438527	-0.169327	-0.0642951	-0.162744	-0.191263	-0.0201348	-0.133421	-0.254836	-0.264112	-0.264534	-0.204199	-0.313092	-0.251454	-0.220227	-0.143667	0.0313946	0.0730835	-0.56638	-0.136046	0.0541147	-0.145765
chr1_178263068	chr1	178263068	178269103	6.035	del	1	-0.163686	-0.111488	-0.027213	-0.0507111	-0.403627	-0.187764	-0.0952532	-0.0667762	0.0211068	-0.200279	0.0841803	-0.0923754	-0.0109963	-0.317184	-0.140759	-0.329948	0.0225465	-0.304241	-0.071279	-0.0811721	-0.0942685
chr1_178385465	chr1	178385465	178392633	7.168	del	1	0.148866	-0.165883	0.26894	0.115559	0.139142	-0.184589	-0.0472907	0.179128	-0.57614	-0.280164	-0.566005	-0.648551	-0.549421	-0.546326	-0.00427716	-0.330102	-0.0277679	-0.474397	-0.11512	0.240487	0.0569774
chr1_178689872	chr1	178689872	178696656	6.784	del	0	0.0597418	0.143844	-0.0371565	0.197419	0.261861	0.179714	0.215755	0.140169	-0.0597961	-0.0483437	0.00212134	0.125681	-0.0217262	-0.116729	0.09887	0.0291796	0.0113094	-0.211691	-0.325013	-0.671713	0.115997
chr1_178813448	chr1	178813448	178817722	4.274	del	1	0.0214799	-0.244084	-1.27667	-0.637445	0.25194	-0.0737857	-0.169371	0.00226227	-0.654185	0.234885	-0.155613	0.152786	-0.424066	-0.366681	-0.012253	0.200719	0.112086	-0.0190053	-0.0302295	0.0255869	0.250964
chr1_178822226	chr1	178822226	178833273	11.047	del	1	-0.62447	0.101845	0.114322	0.124293	0.140267	-0.171888	-0.0690056	0.0436473	0.0138741	-0.423438	0.196455	-0.307947	0.12183	-0.216904	-0.0763743	-0.0761447	-0.273048	0.02212	-0.487486	0.23312	-0.111293
chr1_178906498	chr1	178906498	178912165	5.667	del	1	-0.00151098	-0.00115243	0.050997	-0.046496	-0.0846794	-0.00629174	0.056445	-0.0326277	0.0661944	-0.818343	0.0472693	-0.640537	0.0178778	-0.709321	-0.0112872	-0.055621	0.0388686	-0.0375567	-0.0139573	-0.103808	0.0393695
chr1_179045483	chr1	179045483	179050298	4.815	del	1	0.0263614	0.148037	-0.0430351	-0.683948	0.0873371	0.0890379	0.0306545	-0.594642	0.0104694	0.0613056	-0.043389	0.0310829	0.105177	-0.0609372	0.116892	0.168358	-0.0307249	0.111517	0.160661	0.173591	-0.0395726
chr1_179527944	chr1	179527944	179530926	2.982	del	1	0.294655	-0.102024	-1.43161	-0.0215622	0.41485	0.346403	-1.03768	-0.975511	0.212749	0.232158	0.144352	0.191697	0.362873	-0.00544402	0.329827	-0.121101	0.190277	0.237701	0.2406	0.448935	0.299585
chr1_179531566	chr1	179531566	179536948	5.382	del	0	0.0974752	-0.023923	-0.518116	-0.0606827	0.182797	0.188794	-0.304756	-0.251161	-0.0271356	0.107028	0.102671	0.113866	-0.00826369	0.102017	0.0463141	-0.0668822	0.134763	0.179512	0.00651333	0.118046	-0.0509987
chr1_179828228	chr1	179828228	179837143	8.915	del	0	-0.360196	-0.530594	-0.31869	-0.285943	-0.442719	-0.40061	-0.366586	-0.340374	-0.152016	-0.0882343	-0.172068	-0.356675	-0.186326	-0.136667	-0.324831	-0.357852	-0.293848	-0.341715	-0.351354	-0.301789	-0.346988
chr1_180550318	chr1	180550318	180555125	4.807	del	1	0.0895858	0.313254	0.364507	-0.0482825	0.162908	0.192664	0.458012	0.050859	-0.0363145	-0.49457	-0.500884	-0.00989748	-0.55825	0.0974435	-0.114273	-0.202305	-0.298603	-0.0811097	-0.121432	-0.12388	-0.10639
chr1_180652830	chr1	180652830	180657577	4.747	cnv	0	0.351212	0.314472	0.482662	0.0747358	0.384928	0.0931452	0.379271	0.127301	-0.519606	-0.792077	-0.458656	-0.698921	-0.635217	-0.534217	-0.297738	-0.459206	-0.450403	-0.390557	-0.328095	-0.387736	0.0364934
chr1_180661773	chr1	180661773	180665340	3.567	del	1	0.0559407	0.208538	0.128564	-0.183297	0.227593	0.0976099	0.238537	-0.29091	-0.666147	-0.551344	-0.289971	-1.28565	-0.959691	-1.22084	-0.370357	-1.11033	-0.101614	-1.10886	0.339946	-0.885823	-1.20523
chr1_180700137	chr1	180700137	180706307	6.17	del	1	-0.0102694	0.173397	0.155002	-0.0231755	0.177992	-0.0627085	0.213354	0.0854517	-0.255179	-0.155522	-0.219117	-0.925904	-0.494206	-0.572839	0.0163021	-0.0360737	0.0312436	-0.0572849	-0.354906	-0.0917462	-0.13026
chr1_180848279	chr1	180848279	180853709	5.43	del	1	-0.0924823	-0.0814426	0.351782	0.0747238	-0.0323558	-0.260783	0.219757	0.208695	-0.648113	-0.333841	-0.243337	-0.471905	-0.238089	-0.328946	0.225352	-0.363827	-0.371495	-0.574762	-0.420259	-0.240221	-0.678168
chr1_180964975	chr1	180964975	180975471	10.496	cnv	0	0.150828	0.190847	-0.544621	0.0985742	0.166389	-0.00954371	-0.43758	-0.0915038	0.0290018	0.203172	0.146504	0.255085	0.135159	0.283977	0.160624	0.219144	0.174785	0.270892	0.292228	0.141352	0.100433
chr1_181472878	chr1	181472878	181483972	11.094	del	0	0.00879624	0.0895318	-0.0120969	0.0923092	0.044631	-0.00168999	0.0595836	0.0189181	-0.0217095	0.0171038	-0.0493394	-0.884384	0.187236	-0.00716658	0.079126	0.166195	0.060049	0.0655061	0.124605	0.105279	0.0356722
chr1_181503279	chr1	181503279	181505705	2.426	del	1	-1.00935	-0.783413	-0.0633027	0.13314	-0.823376	0.105171	0.23702	0.0416062	0.0753443	0.0624276	-0.109793	0.0349658	0.19169	0.0650416	0.0659326	0.276657	0.0723379	0.194623	0.403469	0.238852	0.108116
chr1_181534269	chr1	181534269	181537749	3.48	dup	0	0.0182383	0.0602459	-0.0785527	-0.0332544	0.0107717	0.256072	0.00859268	0.0148456	-0.049967	-0.0483264	-0.065018	-0.0146884	0.0926815	-0.17949	0.0594472	0.0596554	-0.19845	0.625019	0.111462	0.00149467	0.0312791
chr1_181879869	chr1	181879869	181885148	5.279	dup	0	0.09389	-0.0187285	-0.1306	-0.00606546	-0.0695187	0.392067	0.0290748	0.31164	-0.0417223	0.382464	0.0326249	0.0474732	-0.120919	0.035225	0.204955	0.374619	-0.0980638	0.0719606	-0.138774	-0.070165	0.586626
chr1_181943796	chr1	181943796	181946990	3.194	del	0	-0.0804285	-0.119409	-0.27028	0.0427508	-0.803351	-0.194961	-0.0595581	-0.316443	-0.134048	-0.20064	-0.267796	-0.266114	-0.387341	-0.250273	-0.156385	-0.0436881	0.0903096	0.0341142	0.0143232	0.127136	-0.078141
chr1_181994360	chr1	181994360	182011241	16.881	del	0	0.147444	0.101258	-0.00312808	0.0426726	0.0153925	0.0420652	0.0601155	0.103508	0.130255	-0.716487	0.0118837	0.011588	0.140783	-0.016629	-0.0285034	-0.0120183	0.0902307	-0.0637828	-0.0616209	-0.0374982	0.00461465
chr1_182071678	chr1	182071678	182091186	19.508	del	1	0.000889244	0.112978	0.145824	-0.0110499	0.0234847	-0.0952647	0.0670864	-0.104278	0.0629962	0.0636304	0.0755248	0.0538062	0.0719122	-0.0103724	0.0578539	-0.106513	0.032239	-0.0443979	0.0766128	-0.0847498	-0.758603
chr1_182696778	chr1	182696778	182699100	2.322	del	0	0.0167455	0.107106	0.0606811	-0.938363	-0.0100581	0.277749	0.0401923	-0.0383279	0.248984	0.166255	0.14715	0.0488931	-0.0140242	-0.307519	0.0338756	-0.0433667	-0.00788456	0.0412709	0.127659	0.0616166	0.281511
chr1_182852640	chr1	182852640	182856297	3.657	del	0	-0.250735	-0.456006	-0.366918	-0.512656	0.0860344	0.0768954	-0.757462	0.0384669	0.102658	0.1379	0.126775	0.0473783	0.06187	-0.0164697	-0.190853	-0.0727456	-0.186231	-0.107406	0.0358563	0.0260962	0.0164347
chr1_182858997	chr1	182858997	182876350	17.353	del	0	0.138829	0.095936	0.0547754	0.0733274	0.0926109	0.0522068	0.100395	0.084628	0.0505226	0.0689577	0.0631769	0.0429007	-0.0332039	0.0373122	0.0719702	0.00474921	-0.0669918	-0.811162	0.0673995	0.0509735	0.033642
chr1_182971696	chr1	182971696	182978013	6.317	cnv	0	0.415566	0.381479	0.46914	-0.384843	0.410885	-0.459626	0.306191	-0.322625	-0.212533	0.437311	0.37575	-0.33589	0.395821	-1.79673	0.165821	-2.13798	0.160973	-2.1595	-2.30305	-0.272924	0.432764
chr1_183034724	chr1	183034724	183037010	2.286	del	0	0.131598	0.451642	0.305835	-0.0607426	0.192608	0.294189	0.251408	0.0620262	-0.0371895	0.143462	0.0484883	0.0623183	0.450491	0.289461	-0.187461	0.0474526	-0.808815	-0.556654	-0.441042	-0.134518	-0.378945
chr1_183177437	chr1	183177437	183182216	4.779	del	1	-0.245011	-0.393212	-0.612806	-0.182981	-0.0106305	-0.110497	-0.515575	-0.196752	0.146312	-0.124246	-0.0977753	-0.135839	-0.0606335	-0.0373899	-0.118049	-0.199681	0.0108621	-0.0858177	-0.0830532	-0.0536038	0.0229528
chr1_183382355	chr1	183382355	183385955	3.6	del	0	0.0014353	0.348081	0.24973	0.131493	-0.798417	-0.577244	0.279661	-0.0238415	-0.217265	-0.780524	-0.58646	-0.392719	-0.525902	-0.367796	-0.520234	-0.373514	-0.410212	-0.353267	-0.0562046	-0.39428	-0.339141
chr1_183535540	chr1	183535540	183540558	5.018	dup	1	0.134009	0.464589	0.4021	0.216645	0.142655	-0.0767328	0.367583	0.194569	0.232056	0.0290859	0.123299	0.204397	0.34842	0.288537	0.0777621	0.169518	0.0767017	0.207082	0.0744588	0.0552682	0.0312472
chr1_183621930	chr1	183621930	183624920	2.99	del	0	-0.196587	-0.17764	-0.179213	-0.198856	-0.105798	-0.0494195	-0.0787596	-0.054936	-0.443294	-0.447457	-0.353801	-0.431542	-0.527342	-0.173234	-0.0527209	-0.058601	-0.14088	-0.0739272	-0.0234871	-0.0510258	-0.193187
chr1_184505922	chr1	184505922	184510061	4.139	del	0	-0.115167	0.0958615	-0.0913067	-0.121775	-0.0473261	-0.240453	-0.12378	0.0446897	-0.384428	-0.293916	-0.420553	-0.162818	-0.595998	-0.48724	-0.213609	-0.0926368	-0.144654	-0.342941	-0.305671	-0.219501	-0.163605
chr1_184684734	chr1	184684734	184690227	5.493	del	0	0.223648	0.128004	0.150943	-0.335446	-0.228747	-0.13491	0.168133	-0.127216	0.131286	0.139982	0.0598822	0.0228129	0.0687189	0.0446734	0.0286078	0.095675	-0.0987407	0.04987	-0.106346	0.11821	-0.0349882
chr1_185142142	chr1	185142142	185147413	5.271	del	0	0.126626	0.0940529	-0.0557462	-0.0649308	-0.331903	-0.230694	-0.0794152	-0.23287	-0.158787	-0.601541	-0.802895	-0.286669	-0.0332226	-0.285339	0.0185767	0.0844978	0.0882683	-0.0788928	-0.279221	0.0638254	-0.263521
chr1_185552340	chr1	185552340	185561919	9.579	dup	1	-0.0505494	-0.0477434	-0.0352056	0.31563	0.376702	0.332276	-0.0427598	-0.0362749	0.204996	-0.0784802	-0.0913948	0.272508	0.119081	0.174761	0.295522	0.193015	0.256407	0.277709	0.260605	0.37741	0.266002
chr1_186010139	chr1	186010139	186013893	3.754	dup	0	0.154801	0.25022	0.104186	0.229551	0.201876	0.194074	0.120404	0.216706	0.270301	0.340953	0.196463	0.239643	0.102632	0.273674	0.154995	0.207645	0.524588	0.245545	0.152525	-0.0400424	0.218937
chr1_186231369	chr1	186231369	186234999	3.63	dup	0	-0.272826	-0.155003	-0.423296	-0.243039	-0.107614	-0.305693	-0.131102	-0.3815	0.123943	-0.139431	0.232238	-0.021366	-0.0583653	0.188272	0.721333	0.486311	0.433436	0.216755	-0.0683038	-0.203557	-0.0584071
chr1_186298787	chr1	186298787	186301371	2.584	del	0	0.0636385	0.196151	0.24767	-0.163727	-0.0275072	0.0961022	0.202198	0.142496	0.0325307	0.0391659	-0.264396	-0.0510361	-0.079424	-0.130021	-0.0753994	0.00840629	-0.070644	0.00247263	-0.889864	-0.170023	-0.0173443
chr1_186432206	chr1	186432206	186439343	7.137	dup	1	0.486962	0.403452	0.229427	0.482046	0.49039	0.490741	0.505115	0.451913	0.0518649	0.450157	0.388853	0.321599	0.0838571	0.344053	0.444582	0.602565	0.311461	0.40543	0.287587	-0.339181	0.391899
chr1_186694351	chr1	186694351	186707229	12.878	dup	1	0.363844	0.366355	-0.0229582	0.290759	0.463059	0.428611	0.187844	0.2678	0.0507869	0.291061	0.345179	0.180986	0.152718	0.202006	0.492414	0.466145	0.314297	0.203123	0.11156	-0.047856	0.332838
chr1_186770659	chr1	186770659	186777885	7.226	dup	1	0.482025	0.625271	0.201393	0.588019	0.439664	0.452962	0.676649	0.561838	-0.0320261	0.322857	0.404236	0.192757	0.219447	0.0196061	0.471186	0.560924	0.541258	0.320663	0.301121	-0.276157	0.389451
chr1_187264059	chr1	187264059	187266405	2.346	del	0	0.105668	0.250988	0.315678	0.425678	0.164267	0.201255	0.138668	0.205264	-0.129417	-0.541168	-0.0983742	-0.155487	-0.716778	-0.474457	-0.226849	-0.1925	-0.205826	0.165488	-0.209376	0.120127	-0.412069
chr1_187327996	chr1	187327996	187341521	13.525	cnv	0	0.485892	0.26949	0.0345247	0.244913	0.365931	0.364075	0.308707	0.384087	0.0289652	0.149099	0.144749	0.123752	0.217558	0.166126	0.321104	0.295927	0.20938	0.270834	0.105005	-0.260763	0.242585
chr1_187370245	chr1	187370245	187376209	5.964	cnv	1	-0.4746	0.0805414	-0.0954865	0.464721	-0.523216	-0.548427	-0.558767	-0.443474	0.395009	0.442409	0.30252	0.317919	0.233808	0.338106	0.504044	0.350712	0.206685	0.207605	0.377217	0.186371	0.432361
chr1_187386957	chr1	187386957	187389745	2.788	del	1	0.144244	0.075936	0.0269817	0.0457391	0.216193	0.274057	0.2728	0.0969685	-3.03742	-0.914962	-0.943923	-0.875825	-0.0895094	-0.0105017	0.0808701	-0.012829	-0.179481	-0.107507	-0.0810179	0.255223	0.00338439
chr1_187602571	chr1	187602571	187609740	7.169	del	1	-0.179379	-0.632269	-1.1355	-0.781416	-0.0680749	-0.150477	-0.293327	-0.0683067	-0.331985	-0.267675	-0.139672	-0.234568	-0.169308	0.0711343	-0.0236157	-0.116029	-0.0194916	0.208007	-0.563749	-0.391575	-0.0240977
chr1_187676396	chr1	187676396	187681550	5.154	cnv	0	0.481311	0.293423	0.0371976	0.116983	0.46558	0.361838	0.374734	0.440995	-0.192706	0.306075	0.254695	0.115226	0.203619	0.109716	0.305025	0.395307	0.276757	0.0926528	0.129185	-0.992732	0.318223
chr1_187905624	chr1	187905624	187921162	15.538	dup	1	0.312396	0.373846	-0.0643013	0.296791	0.302413	0.259093	0.249642	0.139437	0.0337554	0.158792	0.244648	0.139561	0.115067	0.0817478	0.302346	0.347976	0.293458	0.242464	0.0380006	-0.130584	0.255021
chr1_188006733	chr1	188006733	188012758	6.025	dup	1	0.234261	0.294445	0.351721	0.499684	0.30439	0.296463	0.2588	0.252489	0.240287	0.125964	0.127629	0.106892	0.159724	0.241915	0.337077	0.206712	0.285871	0.22719	0.187821	0.146076	0.214647
chr1_188041402	chr1	188041402	188047286	5.884	del	1	-0.36133	0.0570728	-0.0471113	0.264835	-0.136004	-0.353176	-0.391459	-0.739327	-0.163127	-0.0576427	0.236397	-0.543811	-0.486157	-0.292232	0.301438	0.19908	0.310929	0.212795	0.142567	0.267618	0.300506
chr1_188398459	chr1	188398459	188407064	8.605	del	1	0.00520765	-0.396241	-0.457252	-0.269089	-0.114998	-0.0662231	-0.174765	-0.150994	-0.274367	-0.273096	-0.105448	-0.0743581	-0.327468	-0.390798	0.150225	-0.0927024	-0.36248	-0.595398	-0.0123224	-0.638125	-0.102707
chr1_188452851	chr1	188452851	188464334	11.483	del	1	-0.000232375	-0.18944	-0.173502	-0.100102	-0.260643	-0.0495548	-0.141041	-0.115142	-0.385085	-0.402259	-0.476987	-0.136003	-0.411645	-0.372372	-0.135125	-0.264237	-0.306666	-0.294992	-0.290132	-0.413028	-0.110992
chr1_188496972	chr1	188496972	188501249	4.277	del	1	-0.0692677	-0.74684	-0.843576	-0.702961	-0.161916	-0.0475772	-0.16164	-0.163001	-0.106015	-0.184232	-0.104629	-0.203178	-0.113613	-0.218154	-0.552554	-0.174735	-0.121931	-0.00753734	-0.0799992	-0.102336	-0.00826963
chr1_188526644	chr1	188526644	188532915	6.271	cnv	1	0.497498	0.429137	0.303625	0.4085	-0.110934	0.469935	-0.256751	0.440235	-1.469	-1.33838	-1.38336	-1.45584	-1.13855	-1.37779	0.516425	-0.112759	0.460651	-0.124439	-1.65972	0.498785	0.478328
chr1_188703524	chr1	188703524	188716640	13.116	cnv	1	0.208463	0.0379337	-0.216611	0.0493134	0.0619344	0.126205	0.0770833	-0.00274362	0.171226	0.106788	0.225683	0.283579	0.348786	0.244108	0.592396	0.411424	0.407427	0.243003	0.0472482	-0.158591	0.168655
chr1_188865018	chr1	188865018	188868151	3.133	del	0	0.338678	0.142598	0.273952	0.353263	0.169365	0.208061	0.215586	0.292948	0.0416013	0.0991241	0.0293591	0.101866	0.0211251	0.0606094	-0.0470851	-0.868078	0.101068	0.0302425	0.300559	0.207769	0.240392
chr1_188888298	chr1	188888298	188894390	6.092	dup	1	0.454925	0.467585	0.0214249	0.545626	0.645339	0.56586	0.554707	0.407875	-0.184208	0.270729	0.427068	0.245398	0.217782	0.203005	0.532208	0.60693	0.40211	0.469137	0.0872551	-0.363373	0.541798
chr1_188934027	chr1	188934027	188943678	9.651	dup	1	0.424017	0.362171	0.10863	0.419258	0.443767	0.348004	0.335657	0.303717	0.160726	0.331732	0.264317	0.325157	0.0860578	0.184196	0.462049	0.442748	0.3657	0.464934	0.224285	-0.193772	0.421205
chr1_189016011	chr1	189016011	189022051	6.04	del	1	-0.0940928	-0.227614	-0.285228	-0.176543	-0.115599	-0.0725858	-0.141598	-0.09348	-0.382078	-0.278084	-0.127948	-0.293548	-0.126799	-0.019212	-0.11903	-0.0995706	-0.00968704	0.0550294	-0.0426314	-0.0255539	-0.0758038
chr1_189121438	chr1	189121438	189124434	2.996	del	0	-0.0488011	-0.0887678	0.0645869	0.00251754	-0.0769484	-0.14724	-0.282121	-0.0774317	-0.679414	-0.130672	0.0534363	-0.200431	-0.137784	-0.0463455	-0.0593723	-0.0785457	-0.0839669	0.00267055	-0.191081	-0.1742	-0.121453
chr1_189281969	chr1	189281969	189289914	7.945	del	0	-0.0922071	-0.0757463	-0.124291	-0.246256	-0.168247	-0.00473199	-0.0136428	0.0472814	-0.154752	-0.23091	-0.200078	-0.329574	-0.427411	-0.163162	-0.365605	-0.190706	-0.202302	-0.179819	-0.208012	-0.361805	-0.20475
chr1_189340165	chr1	189340165	189355340	15.175	dup	1	0.470375	0.232444	0.0751771	0.144923	0.258679	0.284928	0.235338	0.256736	-0.040084	0.207221	0.204492	0.186397	0.155852	0.110422	0.240218	0.360035	0.271242	0.0902435	-0.0202546	-0.17469	0.246072
chr1_189397154	chr1	189397154	189404532	7.378	del	0	0.0235367	-0.14908	-0.074389	0.0390648	-0.0840742	0.00426554	0.00644383	0.00181623	-0.206345	-0.11711	-0.0663029	-0.219946	-0.0974589	-0.169792	-0.293253	-0.882962	-0.22114	-0.172259	-0.0844512	-0.138847	-0.225548
chr1_189695332	chr1	189695332	189700116	4.784	del	0	-0.0225147	-0.188352	-0.103236	-0.0167062	-0.172962	-0.0667064	0.0196465	-0.132788	-0.296221	-0.0846414	-0.0738803	-0.151109	-0.207465	-0.162895	-0.101771	-0.185196	-0.0774995	-0.0898632	-0.503851	-0.542534	-0.193165
chr1_189722065	chr1	189722065	189725052	2.987	dup	1	0.518432	0.453542	0.268295	0.606608	0.641655	0.463198	0.591059	0.472156	-0.0940417	0.397764	0.429687	0.509942	0.378516	0.344019	0.501819	0.637666	0.280247	0.511671	-0.299079	0.0161731	0.482779
chr1_189822968	chr1	189822968	189828393	5.425	del	0	-0.00535814	-0.0355225	-0.0141328	0.0597402	-0.111762	0.0711018	-0.0110674	-0.069835	-0.270554	-0.413752	-0.371181	-0.151329	-0.452564	-0.189488	-0.0862199	-0.153295	-0.0204148	-0.156562	-0.108878	-0.199774	-0.256602
chr1_190348134	chr1	190348134	190353090	4.956	dup	1	0.638996	0.266254	-0.0741432	0.261928	0.556078	0.454935	0.448225	0.0127407	-0.102728	-0.00826834	0.363591	0.0411653	0.0924013	0.116472	0.667872	0.524581	0.252424	0.265768	-0.11452	-0.126808	0.2475
chr1_190652606	chr1	190652606	190667573	14.967	del	1	-0.212189	-0.0803127	-0.363648	-0.137539	-0.37818	-0.19271	-0.101027	-0.0884398	-0.28622	-0.279796	-0.40023	-0.471687	-0.403054	-0.0447817	-0.0867366	-0.0121306	-0.123607	-0.0769091	-0.041781	-0.0671225	-0.136634
chr1_190695247	chr1	190695247	190700754	5.507	dup	0	0.124584	0.205777	-0.0253569	0.0680695	0.159201	0.145471	0.0891532	-0.114335	0.0503784	0.098813	0.153863	0.0851141	-0.00581933	0.133814	0.492061	0.212878	0.159226	0.0478902	-0.1208	-0.151571	0.186457
chr1_190829705	chr1	190829705	190834512	4.807	dup	1	0.533177	0.291269	0.0709986	0.468635	0.613719	0.501622	0.574715	0.332703	-0.291288	0.135924	0.21518	0.109003	0.0282318	0.0371623	0.471464	0.453009	0.370235	0.133998	-0.021355	-0.533283	0.454723
chr1_190850101	chr1	190850101	190853133	3.032	dup	1	0.557031	0.201366	-0.35429	0.260229	0.573572	0.519787	0.327612	0.125761	-0.637578	0.463206	0.647106	-0.0563313	0.19339	-0.239795	0.780529	0.470318	0.459577	-0.0601864	-0.75925	-0.797434	0.549182
chr1_191065148	chr1	191065148	191070696	5.548	dup	1	0.338409	0.396849	-0.0485016	0.211132	0.486052	0.353629	0.420963	0.345389	0.131285	0.473492	0.383719	0.130988	0.215396	0.112369	0.547167	0.513045	0.268171	0.193498	0.0908371	-0.265289	0.352155
chr1_191545314	chr1	191545314	191563144	17.83	cnv	1	0.301232	0.090901	-0.165793	0.191583	0.165074	0.211237	0.178248	0.133697	-0.132449	0.157866	0.177734	-0.0391179	0.0443318	0.071573	0.239119	0.270301	0.044369	0.0354324	-0.0793476	-0.33615	0.20702
chr1_191614097	chr1	191614097	191620746	6.649	del	1	-0.24235	-0.541491	-0.319815	-0.356621	-0.233939	-0.204515	-0.206911	-0.224355	-0.172922	-0.314181	-0.234153	-0.574864	-0.178976	-0.22976	-0.258481	-0.241305	-0.332708	-0.351217	-0.340545	-0.354933	-0.260433
chr1_191625817	chr1	191625817	191632275	6.458	dup	1	0.657876	0.459131	0.290818	0.487506	0.561218	0.475546	0.522747	0.342798	0.041748	0.463421	0.459989	0.307442	0.114931	0.238341	0.475092	0.473164	0.593397	0.527671	0.338392	-0.351064	0.453703
chr1_191950612	chr1	191950612	191956759	6.147	del	1	-1.25846	-3.90556	-1.32468	-1.38515	0.0301427	0.0115477	0.0981367	-0.917778	-0.00665839	0.0584175	0.0898199	0.115679	0.158111	0.167255	-0.0969118	-0.0442526	0.0230511	0.00333383	0.0605344	-0.00370397	-0.00328746
chr1_192031475	chr1	192031475	192037327	5.852	dup	1	0.399877	0.457698	0.160132	0.422572	0.456685	0.443847	0.47443	0.409002	0.389779	0.423803	0.361515	0.466226	0.281614	0.272585	0.43985	0.540867	0.361844	0.386904	0.320708	-0.302292	0.465425
chr1_192328239	chr1	192328239	192330795	2.556	del	0	-0.295495	0.0412238	-0.127238	-0.401804	-0.325123	-0.477721	-0.518533	-0.496405	-0.435998	-0.533943	-0.493109	-1.05147	-0.525155	-0.881424	0.0205256	0.111227	0.0323974	0.200759	0.172698	0.0904665	-0.0259975
chr1_192331460	chr1	192331460	192343291	11.831	dup	0	0.0368153	0.0015204	-0.146563	0.0462284	0.0326979	-0.00359991	0.220108	0.0743851	0.216008	0.000653815	0.0137338	0.00140981	0.361914	0.0294384	-0.139888	-0.104073	-0.0131674	-0.00289839	-0.0668571	-0.0240003	-0.120269
chr1_192747903	chr1	192747903	192761992	14.089	cnv	0	0.104995	-0.0397978	-0.0761016	-0.023632	0.014418	-0.000251899	0.0278019	-0.00459663	-0.246656	-0.105652	-0.0970771	-0.122073	-0.155277	0.111897	0.165728	0.0777834	0.108504	0.0244686	-0.11899	-0.277689	0.0975485
chr1_193035262	chr1	193035262	193042714	7.452	dup	1	0.462096	0.483892	-0.0730645	0.247489	0.458054	0.3762	0.204607	0.170307	-0.0869626	0.196391	0.344312	0.135587	0.150087	0.157504	0.620158	0.579124	0.473436	0.134031	-0.149636	-0.127881	0.455014
chr1_193092812	chr1	193092812	193102938	10.126	del	0	-0.0824727	-0.0252417	-0.0531251	-0.189016	0.0240017	-0.153294	-0.493268	-0.199237	0.0304144	-0.0360075	-0.000859865	-0.0868471	0.0527499	0.0087896	-0.057806	0.000273105	-0.120991	0.0636817	0.0221712	-0.00412082	0.0663883
chr1_193197036	chr1	193197036	193206925	9.889	del	1	-0.0571018	-0.441349	-0.448965	-0.0616651	-0.300603	-0.0464842	0.0363038	-0.203324	0.024602	-0.0153841	0.0295298	-0.0536967	-0.225626	-0.366469	0.0873972	0.0564796	0.0691059	-0.203959	0.0631259	-0.0377506	-0.124201
chr1_193215645	chr1	193215645	193223775	8.13	dup	1	0.45256	0.287061	-0.0563341	0.32895	0.427474	0.208482	0.346001	0.335933	-0.00748976	0.217556	0.286831	0.131219	0.0933566	0.085206	0.375868	0.515561	0.372783	0.359244	0.0165873	-0.345231	0.460821
chr1_193487713	chr1	193487713	193496597	8.884	del	0	-0.168369	-0.083269	0.0366516	-0.281608	0.221658	-0.115112	-0.410773	-0.336817	-0.0213286	-0.0311125	0.165297	-0.117938	-0.276211	0.219842	-0.193725	-0.266547	-0.50479	-0.618772	-0.581672	-0.56578	-0.131843
chr1_194290410	chr1	194290410	194297491	7.081	del	1	-0.363179	0.282582	-0.431201	-0.510515	-0.393002	-0.602477	0.21017	-0.39539	-0.152493	-0.13439	-0.0939677	-0.252032	-0.127405	-0.136443	-0.205682	-0.15442	-0.0693939	-0.238338	-0.328966	-0.197604	-0.16015
chr1_194419040	chr1	194419040	194421439	2.399	del	0	0.0931294	-0.00497244	0.335117	0.00197847	0.0592229	-0.156679	0.248836	0.301242	0.12356	-0.560365	-0.218548	-0.0470072	-0.666412	-0.328022	0.45399	0.291503	0.0298982	0.264627	-0.00120477	0.347922	0.373793
chr1_194589835	chr1	194589835	194594540	4.705	del	1	-0.329417	-0.258256	-0.234175	0.111683	-0.334017	-0.194019	-0.594399	-0.633033	0.345231	0.434351	0.283666	0.332618	0.184552	0.336715	0.360245	0.269856	-0.114312	0.276967	0.411448	0.168866	0.335216
chr1_194830504	chr1	194830504	194832908	2.404	del	0	-0.061158	-0.0681901	-0.310328	-0.0828049	0.0896598	-0.0322421	-0.228324	0.0910728	-0.366929	-0.601207	-0.436236	-0.463406	-0.762241	-0.597812	0.144481	0.0730994	-0.0959331	-0.189282	-0.0697674	-0.0780414	-0.139696
chr1_194924523	chr1	194924523	194934076	9.553	cnv	1	-0.313464	0.356551	0.552848	-0.0941954	-0.099501	-0.196701	0.392693	-0.0322781	-0.0579189	-0.143025	-0.237729	-0.267712	-0.0918813	-0.0310495	0.248452	-0.171371	0.265778	0.237921	0.331663	-0.0731478	0.202383
chr1_195081438	chr1	195081438	195083782	2.344	del	0	0.234883	0.170593	0.25912	0.0256158	0.190042	0.17778	0.122228	0.135386	0.233993	0.0180824	0.116626	0.0939038	0.198218	0.0469025	0.12018	0.049975	-0.376984	0.12382	-0.876443	0.0332689	-0.700674
chr1_195252756	chr1	195252756	195262067	9.311	dup	1	0.191009	0.32944	0.154466	0.0649294	0.346586	0.19942	0.542437	0.23364	-0.182004	0.13659	0.260013	0.000819554	-0.0105129	-0.116904	0.452929	0.348614	0.31976	0.0802436	-0.161575	-0.239227	0.130067
chr1_195377131	chr1	195377131	195385858	8.727	del	1	-0.16685	0.0760998	0.0193858	-0.429826	-0.22486	-0.0902483	0.0505506	0.0324047	-0.0798094	-0.0362269	0.0100467	-0.114079	-0.0598635	-0.0709585	-0.004516	-0.0458281	-0.0938098	-0.164175	-0.31019	-0.458047	-0.0536672
chr1_195442388	chr1	195442388	195452443	10.055	cnv	1	-0.0540482	0.151963	-0.398148	-0.00449387	-0.0981919	-0.0532183	-0.176118	-0.595694	-0.2821	-0.296915	-0.179173	0.139174	-0.248288	0.132638	-0.115334	-0.132137	-0.053251	0.126248	0.241239	-0.114572	0.372923
chr1_195476362	chr1	195476362	195481520	5.158	del	0	-0.453366	-0.0740089	-0.166179	-0.26548	-0.213266	-0.41138	0.00926452	-0.219181	-0.143443	-0.218434	-0.273285	-0.0502227	-0.128217	-0.0337543	-0.257087	-0.30071	-0.165352	-0.169668	-0.199586	-0.102865	-0.206442
chr1_195518674	chr1	195518674	195527258	8.584	dup	1	0.425693	0.39265	0.322633	0.36933	0.428649	0.408079	0.324155	0.394583	0.400386	0.220567	0.274812	0.139966	0.0457322	0.161787	0.395803	0.540766	0.28262	0.234939	-0.0706238	-0.0386123	0.314623
chr1_196160495	chr1	196160495	196168228	7.733	dup	1	0.67513	0.455221	-0.297546	0.493357	0.732543	0.535427	0.460563	0.248955	-0.206229	0.219397	0.0928886	-0.0326848	0.0882546	-0.0939085	0.554269	0.720154	0.52343	0.262388	0.0901683	-0.210891	0.521448
chr1_196327575	chr1	196327575	196330684	3.109	del	0	0.0521674	-0.335614	-0.747328	-0.414452	-0.0219266	-0.110809	-0.0415464	-0.0806697	-0.127221	-0.13806	-0.212136	-0.0536067	-0.183903	0.0135786	0.107968	-0.148896	-0.131676	-0.0880149	-0.124162	0.0451551	0.0154477
chr1_196451113	chr1	196451113	196459113	8	del	1	-0.0507331	-0.353474	-0.670247	-0.086757	-0.155213	0.0598266	0.205606	-0.429297	0.271042	0.194719	0.310667	0.206649	0.063494	0.284422	0.191706	0.161203	0.215117	0.214566	0.219087	0.116964	0.130903
chr1_196640879	chr1	196640879	196645531	4.652	del	0	0.233785	6.54927e-06	-0.537117	0.14836	0.134009	-0.354443	-0.0573015	-0.307607	0.262423	-0.0107867	-0.0525471	0.0981993	0.292105	0.156828	0.0732293	0.200612	0.20252	-0.1275	0.00833752	0.292123	-0.0822975
chr1_196764177	chr1	196764177	196766519	2.342	dup	0	0.640032	0.529168	-0.0787102	0.392115	0.784714	0.816397	0.371184	-0.0124398	-0.19882	0.161735	0.55882	0.0459433	0.130753	0.0807267	1.11737	1.07741	0.338284	0.165293	-0.0858018	-0.172549	0.346558
chr1_196815279	chr1	196815279	196823564	8.285	del	1	-0.0428312	0.0308835	-0.021048	-0.0873023	-0.0583486	-0.0527809	-0.0244228	-0.185696	-0.0408724	-0.0800196	-0.0256309	-0.0925728	0.0583316	-0.151851	-0.342207	-0.451451	-0.163435	-0.479647	-0.00920619	-0.0318178	-0.0864856
chr1_197496525	chr1	197496525	197506043	9.518	del	1	0.148141	-0.105664	0.131859	-0.0472059	0.13643	0.129244	-0.123859	0.145751	0.0961357	0.0377441	-0.310448	0.119522	0.108185	0.0076661	0.155037	0.115565	0.114009	0.0642717	0.169318	0.00976805	0.0862173
chr1_197758937	chr1	197758937	197766755	7.818	cnv	0	0.300292	0.172712	-0.0485811	0.24873	0.363401	0.414882	0.210081	0.232109	-0.0795648	0.313489	0.142185	0.0822564	0.0179039	0.00695231	0.340475	0.246678	0.357594	0.151436	-0.0422553	-0.551106	0.391767
chr1_197931211	chr1	197931211	197936706	5.495	del	0	0.118465	-0.137472	-0.266489	-0.0265525	0.0505463	-0.0836583	-0.06606	-0.28035	-0.329601	-0.124125	-0.0460039	-0.213369	-0.148676	-0.209599	-0.102765	-0.0627212	-0.0518034	-0.150169	-0.0748562	-0.714899	-0.088761
chr1_197949885	chr1	197949885	197952771	2.886	del	0	-0.00826509	0.16318	0.0911344	0.0983012	0.133193	-0.0853352	0.050253	0.0178858	0.148687	-0.130851	0.0355212	-0.0164669	-0.115501	-0.0257479	-0.0676588	-0.860652	0.157307	0.017163	0.0107915	0.0702957	0.0246647
chr1_198027889	chr1	198027889	198037023	9.134	del	1	-0.319935	0.0638354	-0.126335	0.0647154	-0.106842	-0.131247	0.0865456	-0.129097	0.0361958	0.106	-0.0619913	0.094156	0.0765793	0.0670119	0.0242569	-0.158722	-0.00536198	-0.331289	-0.404859	0.138871	-0.166489
chr1_198062508	chr1	198062508	198069120	6.612	dup	0	0.056819	-0.0691835	-0.0467742	-0.148074	-0.0029936	0.0419642	-0.0206262	-0.117829	-0.0335811	-0.0594422	-0.157374	-0.130184	-0.088767	-0.0454021	-0.108898	0.531414	-0.0552705	-0.0827143	-0.0186799	-0.103602	-0.0490518
chr1_198074460	chr1	198074460	198079549	5.089	dup	0	0.311559	0.179267	-0.0663201	0.0815181	0.10011	0.114023	0.242995	0.0568052	0.1008	0.0767547	0.219631	0.199484	0.0585724	0.208412	0.44617	0.292673	0.263667	0.277041	-0.102916	-0.147643	0.360242
chr1_198397355	chr1	198397355	198404512	7.157	dup	1	0.686098	0.618177	0.238806	0.604937	0.713966	0.64943	0.547741	0.491002	0.0463666	0.458872	0.382221	0.368616	0.234484	0.0699439	0.450827	0.634932	0.580472	0.356171	0.161443	-0.243472	0.637355
chr1_198465027	chr1	198465027	198467662	2.635	del	0	-0.135619	-0.0692819	-0.698365	-0.557883	-0.444344	-0.689918	-0.126579	-0.560286	-0.505126	-0.251393	-0.069185	-0.389977	-0.21577	-0.224626	0.0135486	0.272762	0.0955593	0.132895	-0.0315081	-0.0108916	0.145345
chr1_198974317	chr1	198974317	198981509	7.192	dup	0	0.0746513	0.146421	-0.108031	0.159968	0.27957	0.199254	0.0306281	-0.10571	-0.0449351	0.0784152	0.0833748	0.11151	0.0436337	0.0182849	0.479904	0.288099	0.279919	0.0956905	-0.110967	-0.0905988	0.147525
chr1_199067225	chr1	199067225	199076981	9.756	del	0	0.267572	0.0489465	-0.0668584	0.216142	0.251933	0.205747	0.256641	0.100062	-0.177492	0.135434	0.0708524	-0.0339824	-0.0433635	-0.0479042	0.00399913	0.232093	0.0661491	0.0325359	-0.126695	-0.470463	-0.0218718
chr1_199144357	chr1	199144357	199152359	8.002	cnv	0	-0.230768	0.159412	-0.620032	-0.463625	-0.448012	-0.394406	0.504803	-0.476633	-0.562891	0.169036	-0.358146	0.0770212	-0.248477	-0.189035	-0.181184	0.393096	-0.0626776	-0.566212	-0.622955	-0.510014	-0.176001
chr1_199445647	chr1	199445647	199457297	11.65	del	1	0.133859	0.184652	0.233159	0.167049	0.218436	0.120957	0.144252	0.0787342	0.113855	0.14546	0.116953	0.138398	0.161105	0.208358	0.136919	0.200092	0.114863	-0.96547	0.23884	-0.516778	-0.706794
chr1_199578236	chr1	199578236	199585649	7.413	del	1	-0.317099	-0.48672	-0.536116	-0.071277	-0.168732	-0.00938603	-0.282283	-0.336947	-0.0184253	0.073688	-0.0194118	0.027098	-0.0105627	0.0359253	-0.295602	0.0785023	-0.0534482	0.113692	0.00584789	-0.0774543	-0.0207527
chr1_199875635	chr1	199875635	199879040	3.405	del	0	-0.480026	0.118144	0.150401	0.196443	-0.560545	-0.438719	0.141626	0.158018	0.152409	0.0824017	0.365889	0.112443	-0.053245	0.0312215	0.0182635	0.0600627	0.251209	0.227654	0.0490602	0.172469	-0.0435309
chr1_199961559	chr1	199961559	199968747	7.188	dup	1	0.572214	0.57463	0.18982	0.606062	0.655915	0.717051	0.646081	0.374816	-0.398041	0.182982	0.478048	0.0975649	0.0829248	-0.0704781	0.636201	0.685046	0.530018	0.0744177	-0.281469	-0.360984	0.698528
chr1_200100650	chr1	200100650	200105400	4.75	del	1	0.129939	0.035241	-0.101198	0.00254557	-0.0808834	-0.092239	0.0510913	0.100418	-0.0600762	-0.648937	0.0376206	-0.0230283	0.0314207	-0.556835	-0.0982527	-0.143971	0.0133506	-0.0426994	-2.08617	-0.522709	-0.394174
chr1_200277728	chr1	200277728	200283834	6.106	del	1	0.000144248	0.0778714	0.109729	0.114005	0.0958637	0.0855446	0.0721037	-0.0075627	-0.0900694	0.04069	0.0224977	0.12007	0.0421367	0.080272	0.0916725	0.0705531	-2.18401	-2.00942	-0.806388	0.0737838	-0.806548
chr1_200728580	chr1	200728580	200736897	8.317	dup	1	0.445633	0.392352	0.032251	0.323565	0.408494	0.392389	0.336306	0.256602	-0.0590969	0.325893	0.287681	0.341803	0.160523	0.194028	0.391793	0.355122	0.22944	0.252705	0.204878	-0.256606	0.380853
chr1_201202549	chr1	201202549	201220808	18.259	del	1	0.0357796	-0.351196	0.00160458	-0.331897	-0.104529	-0.0974975	0.0635209	-0.00754684	0.0780958	0.025793	0.0184716	-0.0353552	0.179704	-0.00415128	-0.0451887	-0.95798	-0.896821	-0.530005	-0.399405	-0.330325	-1.02828
chr1_201656559	chr1	201656559	201660068	3.509	dup	0	0.0312343	-0.0445557	0.188174	-0.0467372	0.253631	0.220329	-0.106475	0.0758493	-0.124098	0.0313688	0.150154	-0.105271	0.140212	0.233973	0.448059	0.312521	0.431004	0.237438	0.181186	0.266709	0.470372
chr1_201695734	chr1	201695734	201702800	7.066	del	0	-0.0726418	0.0659233	0.182225	-0.029071	0.0803522	0.284019	0.204647	-0.00351524	0.0412007	0.117015	-0.261875	-0.270021	-0.569316	0.0645478	-0.194921	-0.0830147	-0.165897	0.0430281	-0.17602	-0.0251065	-0.16129
chr1_202333710	chr1	202333710	202343006	9.296	cnv	0	0.225154	0.3822	-0.320218	0.324617	-0.170842	-0.238739	-0.211268	0.180188	-0.485583	-0.119936	-0.0603242	-0.282469	-0.20351	-0.200014	-0.0241629	0.342444	0.126279	0.211921	0.21192	-0.484586	0.212677
chr1_202636099	chr1	202636099	202639081	2.982	del	0	-0.475031	-0.300152	-0.202766	-0.543406	-0.424164	-0.243207	-0.156971	-0.380475	-0.154372	-0.191943	-0.450315	-0.262814	-0.207824	-0.276656	-0.315458	-0.301743	-0.354105	-0.396236	-0.434119	-0.183233	-0.307076
chr1_202675370	chr1	202675370	202679478	4.108	dup	1	0.729289	0.481864	-0.0488367	0.243957	0.833709	0.851411	0.347289	0.22551	-0.0958435	-0.0534607	0.330017	-0.0173809	0.0338993	-0.0654289	0.987955	0.86004	0.318454	0.151386	-0.212218	-0.257215	0.487429
chr1_202760592	chr1	202760592	202765424	4.832	del	1	-0.374317	0.0334537	-0.29515	0.00132	-0.443009	-0.546735	0.218705	-0.492769	0.262555	0.371834	0.269133	0.292806	0.334809	-0.117108	0.026566	0.345515	0.323722	0.434367	-0.137697	-0.288615	-0.21773
chr1_203033871	chr1	203033871	203039241	5.37	del	1	0.0386737	-0.0901577	-0.130248	-0.439895	-0.0208565	-0.0468156	0.0132288	0.0556262	-0.262406	-0.488476	-0.477784	-0.120926	-0.0381346	-0.623577	0.0336783	0.0992903	0.0553596	0.0274902	-0.0607568	-0.030303	-0.0392269
chr1_203297939	chr1	203297939	203302839	4.9	del	0	-0.103337	-0.168452	-0.00403101	-0.268077	0.00906012	-0.0223122	0.0387858	-0.153582	0.0362158	0.00662881	0.135738	-0.125295	0.0423011	-0.125381	-0.417891	0.0974845	-0.00805939	0.184937	0.0773865	-0.520816	-0.101208
chr1_203908959	chr1	203908959	203929360	20.401	del	1	-0.0343708	-0.0334772	0.126335	0.0564413	0.0972754	0.153792	0.13801	-0.0712111	0.125871	-0.0291721	0.162342	0.158727	0.0480481	-0.0250696	-0.662836	-3.08947	-0.552753	-3.07251	-0.8168	0.0145998	-0.534922
chr1_204014119	chr1	204014119	204021337	7.218	del	1	0.125435	0.0477976	0.0408585	0.168147	-0.0658212	-0.00703798	0.0404911	0.0301586	-1.06225	0.0337025	-0.255731	-0.0569085	-0.48835	0.0621132	0.0875307	0.0134222	-0.00767699	0.0996177	0.100343	-0.00794718	-0.311729
chr1_204074770	chr1	204074770	204083548	8.778	cnv	1	0.0341219	0.104366	-0.525294	-0.129925	-0.199162	-0.212495	0.199681	-0.352072	0.275003	-0.37682	0.0218518	-0.342102	0.195252	-0.199798	-0.423796	-0.051926	-0.211272	-0.540082	-0.265633	-0.563227	-0.389353
chr1_204261191	chr1	204261191	204266583	5.392	dup	0	0.318622	0.0809806	0.0575041	0.0470113	0.288008	0.293414	0.0331991	-0.0133974	0.00726379	0.0767973	0.111889	0.0487315	-0.0912021	-0.102791	0.516891	0.227706	0.132106	0.178898	-0.128052	-0.14232	0.222147
chr1_204286529	chr1	204286529	204290030	3.501	del	0	-0.171225	-0.115941	-0.179971	-0.227628	-0.208863	-0.170189	-0.107427	-0.0800173	-0.0203468	-0.275163	-0.0865564	-0.102985	-0.110257	-0.0911984	-0.415742	-0.203165	-0.423434	-0.59408	-0.120735	-0.504194	-0.20657
chr1_204333739	chr1	204333739	204337069	3.33	del	1	-0.516652	-0.350179	-0.773157	-0.252479	-0.963947	-0.892283	-0.70598	-0.661215	-0.0717579	0.0930443	-0.452904	0.0181893	-0.313457	-0.261837	0.0927981	-0.458638	-0.142449	-0.136134	-0.313382	-0.296251	-0.380514
chr1_204802186	chr1	204802186	204809698	7.512	dup	1	0.659174	0.576097	0.00362282	0.478796	0.636371	0.572071	0.403635	0.298551	0.0190345	0.370168	0.581029	0.24772	0.412563	0.0545449	0.488828	0.515513	0.448531	0.200388	0.083739	-0.130659	0.627071
chr1_204823583	chr1	204823583	204828689	5.106	del	0	-0.245816	-0.237929	-0.187192	-0.204192	-0.149045	-0.0975479	-0.108278	-0.109222	-0.122485	-0.126784	-0.262533	-0.285023	-0.164699	-0.165416	-0.507476	-0.177078	-0.150903	-0.190769	-0.123854	-0.220529	-0.228647
chr1_204992290	chr1	204992290	204996195	3.905	del	0	0.00190755	0.143669	-0.0121594	0.0783299	0.16141	0.0204147	0.148244	-0.0572647	-0.0323964	0.174979	-0.0191144	0.159685	0.140732	0.00311032	-0.784729	0.0895584	-0.0533329	-0.0278619	0.0135939	0.119622	0.0556358
chr1_205041836	chr1	205041836	205049416	7.58	del	0	0.0745452	0.132434	0.0847942	0.0162466	0.153056	0.0200041	0.132826	0.0398683	0.0466447	0.103716	-0.00853955	0.107313	0.149588	0.0490161	0.20421	0.0991223	0.0395958	-0.0615079	-0.174488	-0.0531648	-0.44438
chr1_205287055	chr1	205287055	205290641	3.586	del	1	-0.0119309	0.150599	-0.0656645	-0.0546712	-0.0582291	0.0760643	0.00587192	-0.0238392	-0.985032	0.0510078	-3.45721	0.00714021	-3.11941	-0.0538559	-0.00115529	0.0986998	-0.0168031	0.0114429	0.0287268	0.0506994	-0.0194508
chr1_205862872	chr1	205862872	205872544	9.672	cnv	0	0.359544	0.362488	-0.0439854	0.301114	0.244782	0.203703	0.264239	0.142552	0.12863	0.334996	0.184856	0.255145	0.118606	0.0404968	0.217115	0.224757	0.272822	0.0917463	-0.0409364	-0.410695	0.27124
chr1_205904939	chr1	205904939	205908558	3.619	del	1	0.146897	0.154347	-0.493602	0.0148989	-0.155798	-0.934982	0.00182651	-0.475144	-0.0118725	0.152505	0.173032	0.0887294	0.0340107	0.141521	0.0584558	0.113378	0.125978	0.130717	0.0500521	0.180869	0.00850079
chr1_206198658	chr1	206198658	206208285	9.627	del	1	-0.150119	-0.199441	-0.188906	-0.0882274	-0.0384382	-0.123519	-0.419039	-0.099527	-0.369315	-0.563467	-0.169175	-0.31447	-0.209595	-0.534601	0.00787464	-0.00220225	0.161188	-0.169485	0.110544	-0.051893	0.0435603
chr1_206280750	chr1	206280750	206283733	2.983	del	0	0.119748	0.187013	0.14433	0.0657356	0.0503999	0.111225	0.11001	-0.0267534	0.0951325	0.277559	-0.0657422	0.134996	0.123213	0.178016	0.0200221	-0.176024	-0.90188	-0.0954568	-0.130271	-0.100718	0.069195
chr1_206349178	chr1	206349178	206355641	6.463	del	0	-0.329042	-0.312178	0.184171	-0.269637	0.153581	0.0602609	0.0841076	-0.337101	-0.952806	-0.357486	0.117887	-0.26607	0.158131	-0.356152	0.22637	0.253817	0.167132	-0.427512	0.0747983	0.125772	0.227862
chr1_206389052	chr1	206389052	206391413	2.361	del	0	-0.274403	-0.170994	-0.188333	-0.0752408	-0.231716	-0.147953	-0.192306	-0.343202	-0.500642	-0.164022	-0.188199	-0.476121	-0.595276	0.0187099	-0.474264	-0.4304	-0.24292	-0.285099	-0.0500108	-0.294655	-0.28859
chr1_206427953	chr1	206427953	206430936	2.983	del	1	-0.293321	-0.29412	-0.419054	-0.530437	-0.358383	-0.383598	-0.356124	-0.353561	-0.334957	-0.479297	-0.766671	-0.433726	-0.636029	-0.77789	-0.288169	-0.360878	-0.154596	-0.347086	-0.281586	-0.285981	-0.428981
chr1_206658236	chr1	206658236	206665667	7.431	del	0	0.32818	0.213249	-0.0837134	0.253827	-0.0187026	0.0845401	0.188616	0.0333465	-0.124552	0.143386	0.17086	0.0772497	-0.134064	0.0377276	0.211435	0.264944	0.0960145	0.25582	0.100078	-0.429872	0.229248
chr1_206989670	chr1	206989670	206995342	5.672	dup	1	0.644012	0.633557	-0.0429173	0.771009	0.644575	0.549897	0.633803	0.347417	-0.26295	0.71443	0.6493	0.638774	0.571014	0.188136	0.595958	0.596725	0.579472	0.150211	0.105338	-0.222886	0.786562
chr1_207048325	chr1	207048325	207057260	8.935	del	1	-0.288516	-0.375145	-0.164228	-0.412386	0.00336668	0.0559262	-0.121878	-0.246259	-0.0872908	-0.427365	-0.393631	-0.467696	-0.468734	-0.522371	-0.229212	-0.0832878	-0.149591	-0.369409	-0.00679663	-0.39802	0.0796517
chr1_207088716	chr1	207088716	207094795	6.079	dup	1	0.216595	0.165342	0.56486	0.208211	0.246688	0.123053	0.575372	0.357944	0.272433	0.280297	0.149565	0.305004	0.18616	0.128345	0.187317	0.119931	0.0500148	-0.0761229	0.176373	0.0981258	0.00634106
chr1_207369661	chr1	207369661	207372939	3.278	del	0	-0.208499	-0.283952	-0.377773	-0.908161	0.226438	0.0895444	-0.461456	-0.185176	0.271674	0.355491	-0.277815	0.236498	0.201496	0.131415	0.142518	0.14484	-0.115107	-0.358171	-0.216786	-0.24207	-0.194384
chr1_207672445	chr1	207672445	207683093	10.648	del	1	-0.146043	-0.233176	-0.467538	-0.500837	-0.299309	-0.159381	-0.363089	-0.306982	-0.47772	-0.465113	-0.482692	-0.568307	-0.474656	-0.419929	-0.18798	-0.272158	-0.381925	-0.383513	-0.519541	-0.616832	-0.341464
chr1_207883706	chr1	207883706	207896740	13.034	del	0	0.109347	0.107458	-0.0501578	0.0798964	0.0340066	0.123244	0.12883	0.12856	0.163486	-0.203847	-0.242768	-0.159828	-0.429597	0.0835062	0.133844	0.00741139	0.00248584	0.116361	0.107445	0.0530218	0.171679
chr1_208064524	chr1	208064524	208067493	2.969	del	0	-0.203214	-0.433329	-0.140014	-0.271722	-0.247605	-0.135278	-0.291518	-0.220875	-0.667259	-0.0518789	-0.0966144	-0.191163	-0.163698	-0.149193	-0.124366	-0.10257	-0.207141	-0.294434	0.0660096	-0.428756	-0.0958711
chr1_208497238	chr1	208497238	208500172	2.934	del	0	0.0886915	0.224609	0.0616029	0.225297	0.0919454	0.220138	0.200047	0.117079	0.340766	-0.716394	0.27689	0.219406	0.174195	-0.184787	0.368306	0.212331	0.171256	0.20484	0.00612383	0.175443	0.13996
chr1_208639292	chr1	208639292	208643594	4.302	del	0	0.302817	0.204824	0.181934	0.0823533	0.0290299	0.164116	0.0937303	0.2586	0.0306441	-0.614725	0.173459	0.0417152	-0.0180727	0.0899058	-0.399697	-0.571082	-0.495137	-0.647614	-0.617035	-0.595685	-0.683146
chr1_209031263	chr1	209031263	209038478	7.215	dup	0	0.17228	0.0531922	0.0283343	0.202818	0.213039	0.22945	0.0599563	0.0301342	0.0690678	0.199912	0.233511	0.10396	-0.0653718	0.234426	0.435436	0.259126	0.264196	0.219491	-0.00948901	-0.0361649	0.328397
chr1_209078680	chr1	209078680	209418786	340.106	cnv	1	-0.0548781	-0.0220919	0.00158903	0.0178067	-0.00774061	-0.0454478	-0.0144146	-0.00787566	0.454188	0.507136	-0.010074	-0.0775891	-0.0340951	-0.0337571	-0.00981266	-0.0167223	-0.0345698	-0.0117386	-0.0265728	-0.0340547	-0.0345812
chr1_209421053	chr1	209421053	209484688	63.635	cnv	0	0.396408	-0.0684642	-0.139886	-0.168841	-0.187257	0.387835	0.423921	-0.117129	0.613319	0.641246	0.280616	0.255899	0.272897	0.325286	-0.0707499	-0.0180433	-0.0333645	-0.0220787	-0.0688381	-0.0530165	-0.0389039
chr1_209796890	chr1	209796890	209808522	11.632	dup	1	-0.211811	0.00189929	-0.0212731	0.0670361	-0.226891	0.0186044	-0.0198326	-0.0270664	0.685521	0.574045	0.136758	0.06874	0.0969051	0.0745962	-0.0990106	-0.00024502	-0.0214728	-0.0452331	0.0895374	-0.0376267	-0.128388
chr1_209831452	chr1	209831452	209840594	9.142	del	0	0.112293	0.0870302	0.193578	0.16797	0.177833	-0.124067	-0.0267903	0.0675949	-0.0278299	0.0428659	0.0192208	-0.00581398	0.0304306	0.00825769	-0.0176988	-0.701157	0.0685605	-0.0963766	0.104733	-0.482184	0.00480246
chr1_210012105	chr1	210012105	210017858	5.753	del	0	-0.040537	-0.0562728	-0.145979	0.0831984	0.0333767	-0.0127405	-0.0859701	-0.0792374	-0.202155	-0.325846	-0.332823	-0.444766	-0.295151	-0.257609	-0.0455058	-0.0454417	-0.0852106	-0.0555433	-0.0402641	0.090848	-0.0490878
chr1_210047199	chr1	210047199	210176176	128.977	del	1	-0.196927	0.0400239	-0.120276	-0.0753159	-0.177566	-0.112553	-0.162935	-0.111919	0.06106	0.00138528	-0.00140411	-0.0220809	0.00509013	0.000248967	0.0549622	0.0158277	0.0636998	-0.0206209	0.0701586	0.048495	-0.711286
chr1_210288715	chr1	210288715	210292879	4.164	dup	0	0.010398	0.110191	0.13734	0.192758	-0.179553	0.212841	0.362438	0.222584	0.361407	0.201397	0.179528	0.252358	0.250403	0.233413	-0.0298657	0.376926	0.165044	0.0919922	0.0196191	-0.101033	0.279688
chr1_210318962	chr1	210318962	210328961	9.999	del	1	-0.174898	-0.112924	0.0163374	0.0333298	-0.0972714	-0.124057	-0.610638	-0.0265424	-0.3068	-0.427889	-0.278447	-0.482883	-0.253318	-0.237928	-0.300224	-0.253491	-0.225334	-0.191237	-0.242612	-0.304739	-0.140122
chr1_210351776	chr1	210351776	210357049	5.273	del	1	-0.0502819	-0.253881	-0.240418	-0.235911	-0.175939	-0.0315384	-0.148252	-0.0311948	-0.029386	-0.0561182	0.0328429	-0.00215528	-0.0277558	-0.0439765	-0.637178	-0.40447	-0.535671	-0.678568	-0.350033	-0.625056	-0.721648
chr1_210357709	chr1	210357709	210364697	6.988	dup	0	0.027676	0.0860246	-0.159202	-0.0615943	0.157243	0.118442	0.111852	-0.036085	-0.151727	0.10021	0.0839616	0.0198048	0.0470383	0.0114241	0.402457	0.0475273	-0.045298	-0.0480756	-0.0666164	-0.093985	0.0212558
chr1_210438748	chr1	210438748	210442308	3.56	del	0	0.0348141	0.121184	0.140602	0.0202881	0.0861015	0.167506	-1.25812	0.128117	-0.158857	-0.06833	0.0555299	-0.0953171	0.0162413	-0.0943762	0.0114265	-0.160947	0.0753992	0.268105	-0.0355172	0.102172	-0.0784996
chr1_210452129	chr1	210452129	210455123	2.994	dup	1	0.487428	0.472511	0.323908	0.297173	0.60282	0.273654	0.201345	0.401268	0.285064	-0.00902815	0.221392	0.191146	0.0629684	0.109732	-0.478213	0.0932487	0.177783	-0.00294869	-0.51862	-0.388809	-0.0888445
chr1_210456318	chr1	210456318	210460007	3.689	del	0	-0.0100663	-0.0104363	0.0639966	0.00313196	0.19294	0.0650994	-0.153554	0.125439	-0.242363	-0.437179	-0.211118	-0.24915	-0.82242	-0.585109	0.0123014	-0.371625	-0.136471	-0.235022	-0.0661082	-0.243805	-0.0464838
chr1_210638279	chr1	210638279	210642249	3.97	del	1	0.15484	0.0283872	0.0139585	0.0673136	-0.0550583	0.0677002	0.120537	-0.0279296	-2.03504	0.123646	-0.673575	-0.0138912	-0.529004	-0.776077	0.0282879	-0.0973257	-0.00854649	0.157199	0.00146042	0.0455991	-0.330146
chr1_210693116	chr1	210693116	210700225	7.109	dup	1	0.503524	0.340994	0.155344	0.503431	0.432356	0.486051	0.60715	0.212925	0.165338	0.341373	0.467603	0.125456	0.247586	0.108032	0.570931	0.609118	0.341245	0.488306	0.0796079	-0.0616492	0.481202
chr1_210884393	chr1	210884393	210890948	6.555	dup	1	0.43652	0.174835	-0.214535	0.278406	0.397241	0.337998	0.10686	0.114524	-0.393519	0.0592105	0.23596	-0.14317	-0.323139	0.0823878	0.576558	0.359021	0.343529	-0.105162	-0.123948	-0.415339	0.371664
chr1_211125688	chr1	211125688	211132706	7.018	del	0	-0.499028	-0.563227	-0.451394	-0.168515	-0.300146	-0.350509	-0.371351	-0.279676	0.0465356	-0.0859696	-0.0145339	-0.167221	0.0713654	0.287143	-0.411865	-0.216101	-0.538195	-0.214153	-0.208836	-0.26426	-0.33217
chr1_211144495	chr1	211144495	211151178	6.683	del	1	0.0773773	0.0689089	0.0603974	0.0320757	0.142285	0.0126817	0.105454	-0.0206485	-1.22079	-0.0107397	-0.620972	-0.0257239	0.0909983	-1.33596	-0.125873	0.00876414	0.0585303	-0.0870945	-0.0952606	-0.270145	0.0948969
chr1_211155989	chr1	211155989	211166776	10.787	del	0	0.235289	0.196425	0.247794	0.217715	0.376574	0.037494	0.229044	0.207771	-0.730438	0.0385547	-0.370989	0.108068	-0.114066	-0.59976	0.142783	0.13546	-0.064817	-0.196931	-0.176784	0.0883045	0.13624
chr1_211194465	chr1	211194465	211201640	7.175	dup	0	0.0892226	0.184154	0.271201	0.249488	0.162118	0.114389	0.297729	0.207668	0.275032	0.19797	0.284543	-0.0783363	0.128452	0.146027	0.308359	0.436547	0.281236	0.428844	0.381974	0.537336	0.328908
chr1_211251902	chr1	211251902	211258744	6.842	del	1	0.0178983	0.143897	-0.0105465	-0.0740507	0.062473	0.0556828	-0.10945	0.0261729	-0.122922	-0.271645	-0.245266	-0.25013	-0.230617	-0.103389	-0.671443	-0.380293	-0.0194953	-0.586652	-0.172954	-0.711006	-0.0452966
chr1_211281284	chr1	211281284	211287727	6.443	dup	1	0.278309	0.269	-0.21615	0.18739	0.343047	0.396299	0.153111	-0.0981838	0.0248465	0.234132	0.425478	0.129086	0.175547	0.237758	0.509988	0.290696	0.2774	0.0246013	-0.246296	-0.150831	0.381685
chr1_211395226	chr1	211395226	211402517	7.291	del	0	-0.0704076	0.0148244	-0.0541686	-0.135555	-0.0993127	0.155972	-0.193927	-0.139388	0.0646378	0.179961	0.242303	0.214651	0.116428	0.173748	-0.0929699	0.131318	-0.0658811	-0.0118519	0.218344	-0.928404	-0.107695
chr1_211423641	chr1	211423641	211438462	14.821	cnv	0	0.113504	-0.204745	-0.182858	-0.00931375	0.0747525	-0.0837525	0.00140871	-0.118955	-0.313898	-0.195156	0.0515489	-0.291461	-0.289293	-0.049429	-0.022512	-0.181929	-0.0721446	-0.0215291	-0.349293	-0.449737	-0.170915
chr1_211503519	chr1	211503519	211511711	8.192	dup	1	0.310348	0.128445	-0.153306	0.193759	0.234364	0.26287	0.0849024	0.0102875	-0.0663478	0.10497	0.157681	0.116196	0.119139	0.125386	0.386981	0.333908	0.249404	0.183971	-0.0638364	-0.0584748	0.318216
chr1_211747692	chr1	211747692	211752968	5.276	cnv	0	0.468522	0.333489	-0.106469	0.584362	0.520276	0.430354	0.427101	0.087603	-0.111718	0.341758	0.486504	0.259584	0.251828	0.179633	0.565547	0.511546	0.373181	0.38997	-0.0562416	-0.744215	0.587959
chr1_211867577	chr1	211867577	211875962	8.385	del	1	-0.254497	-0.189469	0.00426051	-0.0887415	-0.363861	0.0295265	0.0377706	-0.0236399	0.0238281	-0.307652	-0.119242	-0.123155	-0.194823	0.0949034	0.0259282	0.0999609	-0.188413	-0.59424	0.0656928	-0.748482	-0.204775
chr1_212006389	chr1	212006389	212011971	5.582	dup	0	0.0416197	0.0825554	0.0357826	0.0487619	0.079971	0.0134989	0.0546908	0.120995	-0.0445285	0.0393488	0.0682723	0.0949716	-0.00151501	-0.0406632	0.588298	0.156225	-0.0121766	-0.00633774	0.142641	0.0765293	-0.0353947
chr1_212032354	chr1	212032354	212038962	6.608	del	1	0.121633	0.127889	0.106399	0.0414033	-0.00618981	0.0959914	-0.254529	0.0195485	0.0624009	0.0553909	-0.0525947	0.135498	0.110973	-0.0206874	-0.0975077	-0.23526	0.0401379	-0.29024	-0.905379	-0.653063	-0.0361607
chr1_212271403	chr1	212271403	212274972	3.569	dup	0	0.200686	0.0686842	0.086769	0.264286	0.150876	0.0692514	0.212872	0.167471	0.120531	0.1958	-0.299512	-0.113513	0.0308224	-0.259786	0.179958	0.358405	0.302044	0.19237	0.0220682	0.361362	0.336365
chr1_212358587	chr1	212358587	212362153	3.566	dup	0	-0.109969	0.0857829	-0.0580102	0.0732353	-0.172375	-0.059637	0.0151395	-0.0279838	0.285183	0.290999	0.120228	0.245685	0.661372	0.195028	0.178255	0.18611	0.119923	-0.0723192	0.0924852	0.207399	0.109752
chr1_212432840	chr1	212432840	212435895	3.055	del	0	-0.228922	0.11411	-0.144525	-0.0857548	-0.0930776	-0.0719301	-0.299272	-0.117486	-0.178828	-0.613142	-0.473064	-0.531617	-0.656814	-0.639014	-0.29874	-0.092465	-0.38192	-0.207636	0.102718	-0.050957	-0.0739795
chr1_212569776	chr1	212569776	212576533	6.757	del	1	-0.389297	-0.355288	-0.38924	-0.403302	-0.517803	-0.461897	-0.292341	-0.392783	-0.448677	-0.308189	-0.327294	-0.31488	-0.318131	-0.150251	-0.352182	-0.154834	-0.36771	-0.424585	-0.375532	-0.246783	-0.165606
chr1_212589716	chr1	212589716	212594577	4.861	del	0	0.0271577	-0.170534	-0.194141	-0.424242	-0.0662886	-0.023999	-0.0674349	-0.246245	-0.111905	-0.200754	-0.0586394	-0.0279981	-0.153196	-0.0691408	-0.45238	-0.52321	-0.193778	0.091684	-0.00728759	-0.479263	-0.632382
chr1_213035146	chr1	213035146	213039508	4.362	dup	0	-0.23272	-0.172258	-0.740906	-0.275978	-0.274356	-0.00132427	0.0479229	-0.308255	-0.340446	-0.360333	-0.232782	-0.321125	-0.324912	-0.103123	0.201185	-0.206305	-0.0949249	0.696449	-0.496377	-0.281368	-0.14182
chr1_213120233	chr1	213120233	213130766	10.533	dup	1	0.842229	0.663554	0.0907535	0.58394	0.786222	0.772965	0.698602	0.470121	-0.0906227	0.414193	0.58625	0.215516	0.192778	0.0865385	0.748931	0.651652	0.548339	0.385679	0.113526	-0.0700612	0.570058
chr1_213146342	chr1	213146342	213153640	7.298	dup	1	-0.05201	0.117764	0.0359768	0.35391	0.336112	0.238507	0.232169	-0.0704262	0.0435316	-0.192735	0.161707	0.143563	-0.0582581	0.0636558	0.336143	0.334089	0.383491	0.465259	0.301774	0.305424	0.223809
chr1_213253417	chr1	213253417	213259969	6.552	del	0	-0.193861	-0.0707534	-0.132703	-0.267041	-0.137153	-0.0307745	-0.0380314	-0.104627	0.200671	-0.0422159	-0.00402565	-0.109892	-0.0186601	-0.00168068	-0.227686	-0.0991905	-0.161928	-0.217832	-0.534673	0.018247	-0.475719
chr1_213312950	chr1	213312950	213320469	7.519	dup	1	0.392105	0.265466	0.365106	0.416822	0.487674	0.431988	0.558783	0.362031	0.014429	0.369746	0.300712	0.334403	0.377473	0.160116	0.286905	0.374941	0.342607	0.227029	0.21112	-0.351735	0.250284
chr1_213364517	chr1	213364517	213371226	6.709	dup	1	0.502275	0.740443	0.0292952	0.563764	0.734791	0.240763	0.466892	0.16516	0.0197288	0.19273	0.181695	0.289899	0.294333	0.163787	0.809994	0.829848	0.645606	0.385341	0.44259	-0.0638117	0.775196
chr1_213421803	chr1	213421803	213427316	5.513	dup	1	0.686221	0.39148	-0.0787014	0.336106	0.639291	0.559043	0.165064	0.202124	0.0795522	0.251681	0.31004	0.0280885	0.159852	0.181038	0.832409	0.73903	0.596433	0.272962	-0.0853774	-0.218866	0.554023
chr1_213448932	chr1	213448932	213456683	7.751	dup	1	0.531937	0.496675	0.183813	0.408248	0.516443	0.601203	0.483674	0.340389	-0.0155412	0.296526	0.448324	0.26154	0.296046	0.206968	0.544238	0.65255	0.534014	0.253625	-0.0136188	-0.185782	0.557904
chr1_213472358	chr1	213472358	213486043	13.685	del	1	-0.00592355	-0.0269918	-0.0558988	0.00721335	-0.10266	0.0311616	-0.80751	-0.106713	0.00769376	-0.765666	0.036169	0.00316499	0.0528036	0.087372	-0.234902	-0.0091266	-0.143976	-0.062945	0.00785188	0.0159789	-0.0170692
chr1_213539552	chr1	213539552	213559183	19.631	del	0	-0.0741707	-0.111298	-0.146387	-0.137446	-0.0772661	-0.0597027	-0.0713001	-0.0590705	-0.00643599	-0.0475261	0.0849798	-0.133314	-0.0384065	-0.182099	-0.0643899	-0.149891	-0.049689	0.0306777	-0.272375	-0.467137	-0.0492282
chr1_213644164	chr1	213644164	213651407	7.243	dup	1	0.466328	0.510328	0.00982758	0.470626	0.815392	0.6855	0.377735	0.282515	0.0475742	0.304326	0.459873	0.217152	0.288898	0.26741	0.807641	0.808023	0.635404	0.362389	0.136824	-0.0243612	0.686704
chr1_213853353	chr1	213853353	213860422	7.069	dup	1	0.739489	0.545396	0.119107	0.609953	0.670432	0.586735	0.515635	0.330761	-0.129759	0.53899	0.418403	0.126567	0.311115	0.358838	0.407585	0.593185	0.260553	0.448082	0.322556	-0.110383	0.501986
chr1_213871129	chr1	213871129	213874478	3.349	del	0	-0.154235	-0.0319115	-0.129336	-0.0495713	-0.368474	-0.204217	-0.0336331	-0.0756321	-0.542956	-0.149808	-0.225977	-0.187659	-0.209298	0.00320934	-0.20624	-0.330104	-0.224645	-0.357001	-0.319789	-0.216217	-0.179594
chr1_214011198	chr1	214011198	214023412	12.214	del	1	0.0376234	-0.13431	-0.418196	-0.0469715	-0.388346	-0.106279	-0.0330695	-0.128407	-0.113091	-0.128115	-0.0528133	-0.209548	-0.439351	-0.53253	-0.142497	-0.113028	-0.0244574	-0.0943111	-0.381792	-0.0210297	-0.26431
chr1_214104503	chr1	214104503	214110498	5.995	dup	0	0.395845	0.209608	0.188016	0.352724	0.298535	0.386283	0.252194	0.154813	0.0773627	0.30734	0.275023	0.214794	0.210438	0.158744	0.30858	0.368034	0.264083	0.359246	0.0643585	-0.114173	0.410084
chr1_214155479	chr1	214155479	214159251	3.772	del	0	0.0829062	-0.0152965	-0.116188	0.0260182	-0.0243823	0.00824256	-0.00511494	0.0670361	-0.0234743	-0.0147908	0.0750768	0.0251438	-0.0578024	-0.15274	-0.418517	-0.0835651	-0.193154	-0.11858	-0.430313	-0.342447	-0.135716
chr1_214233601	chr1	214233601	214237354	3.753	del	0	-0.183796	-0.249268	-0.0560336	-0.265667	-0.195101	-0.229937	-0.210695	-0.198094	-0.178302	-0.175625	-0.172473	-0.180742	-0.110417	-0.152188	-0.021005	-0.159436	-0.156091	0.00707576	-0.141537	-0.0177462	-0.587938
chr1_214257889	chr1	214257889	214261537	3.648	cnv	1	-0.212802	0.266939	0.499475	-1.08866	-0.128659	0.136879	0.249356	-0.0597342	1.37609	0.559552	0.299754	0.137558	0.636091	0.755934	0.714022	0.709965	0.905754	-0.798688	-0.750285	0.17963	0.215579
chr1_214457673	chr1	214457673	214466560	8.887	dup	1	0.287459	0.311484	-0.0309804	0.136572	0.431952	0.200104	0.104483	0.0993739	-0.114311	0.174304	0.174154	0.102342	0.067528	0.0577366	0.450346	0.458008	0.294007	0.190063	0.00931961	-0.0521032	0.332523
chr1_214795187	chr1	214795187	214801813	6.626	del	1	-0.622272	0.168091	0.304093	0.321513	-0.0819823	0.256236	-0.217902	0.230249	0.0297249	0.0856777	0.0712778	0.0530661	0.0595592	0.121512	-0.605418	-0.567783	-0.400288	0.137483	-0.766541	-0.0891264	-0.158559
chr1_214834682	chr1	214834682	214848484	13.802	dup	1	0.48771	0.392127	0.194806	0.387584	0.429743	0.433014	0.34302	0.409452	0.190391	0.269106	0.332519	0.033265	0.0484622	0.256781	0.388142	0.394236	0.397468	0.333343	-0.0817831	-0.111342	0.388864
chr1_216382761	chr1	216382761	216386474	3.713	dup	1	0.675759	0.0148224	0.733923	0.0759655	0.593875	0.69331	-0.137467	0.178543	-0.267774	0.103355	-0.102289	-0.167743	-0.20112	-0.0346766	-0.269431	-0.596915	-0.109704	-0.456732	-0.222251	-0.263428	-0.348769
chr1_216693939	chr1	216693939	216697677	3.738	del	0	-0.0357858	0.00707914	-0.0503564	-0.0287894	0.0961322	-0.0736987	-0.0672458	-0.0297615	-0.0531848	0.0558436	-0.00529428	0.0326222	0.0299255	0.161599	-0.477654	0.0865397	-0.0631728	-0.0389714	-0.0463619	0.0917721	-0.459105
chr1_216921322	chr1	216921322	216930826	9.504	dup	1	0.388728	0.407816	0.111809	0.14257	0.333635	0.445414	0.101517	0.129552	0.0115174	0.106407	0.224716	0.0594378	0.0798821	0.172051	0.531626	0.423419	0.196446	0.0271268	-0.0514924	-0.0733452	0.360109
chr1_217062683	chr1	217062683	217065320	2.637	del	1	0.158929	-0.374113	-0.012226	0.336616	0.255217	-0.332079	0.339446	-1.02868	0.170862	0.333569	0.0893476	0.120032	0.107577	0.0820526	0.330945	-0.389566	0.202639	0.384249	-0.884773	-0.116813	-0.179807
chr1_217496812	chr1	217496812	217500492	3.68	dup	0	0.427608	0.354561	0.326087	0.335719	0.335739	0.548696	0.394798	0.324898	0.384957	0.422505	0.500351	0.412399	0.169874	0.352396	-0.703888	-0.6537	0.112052	-0.836483	-0.734123	-0.272396	-0.222588
chr1_218129401	chr1	218129401	218136224	6.823	cnv	0	-0.507346	0.225	0.0623058	0.102284	-0.421721	0.164168	-0.313309	-0.391504	0.171832	-0.541376	0.584477	0.276134	0.16466	-0.270835	0.222077	-0.0840839	0.224694	-0.185514	-0.35338	-0.490112	-0.509394
chr1_218190539	chr1	218190539	218201389	10.85	dup	1	0.3942	0.708149	0.0712528	0.512148	0.399627	0.424466	0.398367	0.131357	-0.0825118	0.292646	0.444118	0.262537	0.0581287	0.123046	0.610861	0.458782	0.334984	0.115272	-0.0727844	-0.272202	0.442583
chr1_218297454	chr1	218297454	218302909	5.455	dup	1	0.679148	0.519744	0.0969042	0.664506	0.683707	0.529945	0.554564	0.449683	0.0542668	0.435092	0.537559	0.573792	0.477659	0.372129	0.595667	0.65441	0.443788	0.378125	0.138516	-0.482729	0.626949
chr1_218340004	chr1	218340004	218344684	4.68	del	1	-0.408757	-0.386841	-0.387446	-0.306753	-0.481367	-0.448964	-0.424292	-0.44919	-0.463558	-0.479235	-0.314725	-0.508822	-0.323526	-0.435177	-0.372894	-0.393422	-0.103326	-0.271376	-0.361137	-0.355546	-0.359932
chr1_218907343	chr1	218907343	218920084	12.741	dup	1	0.466651	0.411315	0.0572749	0.426714	0.255415	0.384961	0.348556	0.299658	0.185158	0.339948	0.45697	0.280294	0.2077	0.225253	0.468021	0.530513	0.416376	0.321055	0.170063	-0.0926496	0.598026
chr1_219356121	chr1	219356121	219365567	9.446	del	1	0.0390313	0.216337	0.24919	0.133994	0.138711	0.20707	0.141834	0.13805	-0.596241	-0.605459	-1.67732	0.0687505	-1.2622	-1.69407	-0.515579	-1.97888	-0.482716	-0.0167231	-0.559728	-0.411701	-0.504469
chr1_219417357	chr1	219417357	219420383	3.026	del	0	0.070206	0.0227197	-0.0236106	-0.111806	-0.0195723	0.0308106	-0.10048	0.0426994	-0.110364	-0.0837489	-0.0435569	-0.0983665	-0.0802502	-0.149413	-0.0595574	-0.580924	-0.0454852	0.00336537	-0.0356042	0.0425266	-0.0198821
chr1_219597307	chr1	219597307	219599614	2.307	dup	1	1.17057	-1.36339	-1.57721	0.242368	0.220418	-1.62144	0.375171	-1.30604	0.354694	-1.14978	-1.07236	-1.13494	-0.581538	-1.08819	1.01789	1.1724	0.274433	1.30739	1.3337	0.854729	1.32365
chr1_219621036	chr1	219621036	219626423	5.387	del	0	0.129284	0.179345	0.156103	0.0335599	0.117261	0.113015	0.109928	0.00510673	0.0743982	0.170254	0.0663639	0.128442	0.0326929	0.100553	0.0546511	0.143655	-0.148901	0.090205	-0.00326287	0.156986	-0.825504
chr1_220103898	chr1	220103898	220106890	2.992	del	0	-0.467301	-0.118962	0.0194057	0.0169149	-0.0370969	-0.0558279	-0.0433009	-0.129943	-0.0865598	-0.0586611	-0.204094	-0.147311	-0.260059	-0.0272195	-0.240919	-0.332413	-0.0546767	0.0406824	-0.662506	-0.141914	-0.0852457
chr1_220125228	chr1	220125228	220128204	2.976	del	1	-0.0179045	0.0610505	0.00431133	-0.0179528	0.124395	-0.0284824	0.104749	0.0752882	-0.967899	-1.03738	0.0424669	-0.133016	-0.64434	-1.13383	0.207467	0.021836	0.234757	-0.0894554	0.0817709	0.126814	-0.0152268
chr1_220259990	chr1	220259990	220263025	3.035	del	0	-0.130505	-0.0403674	-0.0916174	-0.158346	-0.0296924	-0.134821	-0.0771891	-0.0465858	-0.511672	-0.407423	-0.718101	-0.222497	-0.45775	-0.474947	-0.12465	-0.00389108	0.0445128	-0.167695	-0.145568	-0.134091	0.0230913
chr1_220347029	chr1	220347029	220364001	16.972	dup	1	0.514584	0.530662	0.501467	0.500387	0.535397	0.351766	0.458364	0.223435	0.467128	0.336038	0.257019	0.376396	0.275072	0.447669	0.529124	0.639788	0.448069	0.458766	0.421967	0.485462	0.498813
chr1_221183804	chr1	221183804	221186372	2.568	dup	0	0.0298448	-0.131006	0.0653621	0.156811	-0.246913	0.62337	0.176143	-0.0393038	0.0330981	0.108871	0.11672	0.170411	0.0354188	0.09686	0.0873751	-0.120423	0.152798	-0.297609	0.188991	0.0917894	0.0317627
chr1_221246643	chr1	221246643	221249305	2.662	del	0	-0.171522	-0.1833	0.0594802	-0.177962	-0.36799	0.0566618	0.137094	-0.855525	0.0783243	-0.172887	-0.237103	-0.285335	0.0145298	0.117562	0.0459658	0.231454	0.153809	-0.383471	-0.0916807	-0.249948	0.254765
chr1_221250475	chr1	221250475	221260588	10.113	dup	0	0.186184	0.143725	-0.117415	0.0394084	0.0968891	0.150259	-0.00864808	-0.170974	0.0367337	-0.112583	0.0172514	0.012848	-0.0142571	0.0654264	0.494277	0.320384	0.183583	0.0840092	-0.006452	-0.126168	0.249273
chr1_221262462	chr1	221262462	221268986	6.524	del	1	-0.00707769	0.0404364	-0.0676487	0.0409921	-0.303303	-0.00825941	0.121453	-0.101131	-0.668634	-0.390098	-0.318654	-0.574692	-0.389233	-0.496896	0.175802	-0.150971	0.0809382	-0.135411	0.0212824	-0.426443	0.181747
chr1_221355741	chr1	221355741	221363362	7.621	del	0	-0.356072	-0.465561	-0.124748	-0.209183	-0.208849	-0.240073	-0.240536	-0.212642	-0.207084	-0.163054	-0.185619	-0.224918	-0.123865	-0.126969	-0.179649	-0.183756	-0.152492	-0.116292	-0.207988	-0.109507	-0.177358
chr1_221396641	chr1	221396641	221401474	4.833	del	1	-0.347378	-0.138665	-0.0890171	-0.302099	-0.27135	0.0724233	-0.037119	-0.483515	-0.271608	-0.415619	-0.359798	-0.425953	-0.442998	-0.166077	-0.458952	-0.350454	-0.0813696	-0.312393	-0.634558	-0.256767	-0.0518596
chr1_221600940	chr1	221600940	221615336	14.396	dup	1	0.244046	0.269679	-0.131511	0.353389	0.446188	0.359659	0.242262	0.194931	0.00248169	0.0174326	0.254925	0.0623179	0.0647276	0.0917248	0.424792	0.361335	0.346107	0.168158	0.0302845	-0.0692514	0.262262
chr1_221901748	chr1	221901748	221910053	8.305	dup	1	0.407819	0.374563	0.178261	0.323102	0.224249	0.542893	0.398928	0.219893	0.10222	0.257098	0.225012	0.318956	0.166275	0.21019	0.341964	0.333359	0.123828	0.312902	0.298439	-0.16423	0.333618
chr1_222151763	chr1	222151763	222156115	4.352	del	1	-0.103487	-0.308972	-0.411246	-0.245531	-0.340911	-0.344178	-0.318738	-0.285801	-0.220262	-0.344661	-0.250143	-0.421874	-0.138841	-0.155401	-0.271332	-0.456106	-0.426649	-0.237068	-0.39579	-0.365927	-0.532286
chr1_222164575	chr1	222164575	222167493	2.918	del	0	-0.391244	-0.27953	-0.356434	-0.408951	-0.324555	-0.204911	-0.340966	-0.544874	-0.92379	-1.08508	-0.75971	-0.927521	0.0912552	-1.12663	-0.441694	-0.672998	-0.336635	-0.260099	-0.505122	-0.364301	-0.261785
chr1_222233273	chr1	222233273	222238930	5.657	del	1	-0.457	0.0576015	0.0263105	-1.09968	-0.409586	0.194552	0.00739514	-0.293659	-0.843458	-0.749109	-1.01135	-0.980649	-0.6598	-0.0531814	-0.55087	-0.422481	-0.510325	-0.811423	0.0474529	-0.220964	0.09394
chr1_222266199	chr1	222266199	222273020	6.821	dup	1	0.444546	0.587682	0.0538214	0.426773	0.543235	0.226951	0.0610878	0.138358	0.184049	0.683322	0.438488	0.58786	0.579025	-0.237396	0.494298	0.676528	0.396417	0.210086	0.00299132	-0.346068	0.52257
chr1_222448095	chr1	222448095	222451237	3.142	del	1	0.0268045	-0.15847	0.0962407	0.188125	0.0144322	0.0313674	-0.0793909	0.113032	-0.47427	0.117629	0.0619867	0.0484414	-0.114899	-1.24993	0.101367	0.25752	0.0680246	0.0178752	0.103115	0.0296477	0.154442
chr1_222646794	chr1	222646794	222658075	11.281	cnv	1	-0.347771	-0.37396	-0.665472	-0.413188	-0.112433	-0.071269	0.0295778	-0.364254	-0.114075	0.20729	0.087345	0.0634848	0.000191385	-0.0424133	0.0990822	-0.0432011	-0.187177	0.17539	-0.484214	-0.155296	-0.0764538
chr1_222698164	chr1	222698164	222712021	13.857	del	1	0.0893532	-0.0213932	-0.00292938	-0.00506179	0.0205082	0.0267255	-0.016644	0.0461633	0.0634612	-0.0604074	0.179791	0.0538129	-0.0580124	-0.0836862	-0.00296828	-0.0543308	-0.568446	-0.783635	0.0720552	-0.568561	-0.0373623
chr1_222738862	chr1	222738862	222748514	9.652	del	1	-0.391954	-0.544934	-0.579138	-0.205028	-0.278761	-0.127584	-0.191957	-0.380558	-0.0425941	-0.342098	-0.114444	-0.259398	-0.0293771	0.0712352	-0.285657	-0.269899	-0.375385	-0.0368908	-0.302666	-0.0704953	-0.222796
chr1_222768563	chr1	222768563	222780017	11.454	dup	1	0.412625	0.420564	0.0936241	0.322119	0.421604	0.459076	0.389301	0.187679	-0.00950289	0.266884	0.265571	0.283371	0.0603048	0.178475	0.399386	0.402163	0.385506	0.231806	0.10267	-0.289471	0.288385
chr1_222943586	chr1	222943586	222955622	12.036	dup	1	0.474183	0.436929	0.18895	0.375587	0.454115	0.479114	0.34565	0.294515	0.180115	0.459319	0.429582	0.248029	0.174635	0.262061	0.646505	0.522546	0.303137	0.264876	0.16119	0.0419344	0.453634
chr1_222976558	chr1	222976558	222981616	5.058	del	1	-0.0443037	-0.360829	-0.584372	-0.212842	-0.163683	-0.316368	-0.391816	-0.455135	-0.315274	-0.46117	-0.452472	-0.429966	-0.410197	-0.425688	-0.426066	-0.306802	-0.252323	-0.69477	-0.499939	-0.495207	-0.332936
chr1_223225438	chr1	223225438	223233122	7.684	del	1	-0.275878	-0.641638	-0.367595	-0.116405	-0.356079	-0.410755	-0.216623	-0.570011	-0.212144	-0.112023	-0.151912	-0.0797031	-0.179889	-0.208008	-0.119084	-0.162024	-0.377217	0.00874177	-0.176941	-0.333705	-0.156366
chr1_223684675	chr1	223684675	223700799	16.124	dup	1	0.314762	0.229349	-0.0281743	0.154567	0.29708	0.327106	0.0933773	0.0681374	-0.0309301	0.142486	0.349795	0.129556	0.0829882	0.0623685	0.533604	0.420023	0.271376	0.20088	-0.083234	-0.201928	0.339625
chr1_223927992	chr1	223927992	223931176	3.184	del	0	0.0735864	0.299526	0.168771	0.319942	0.219412	0.292427	0.370345	0.0772827	0.129186	0.111862	0.0264645	0.128433	-0.226156	-0.36314	-1.02809	0.0455476	0.0855145	0.159154	-0.0858732	0.241752	-0.880729
chr1_224069938	chr1	224069938	224085180	15.242	del	1	-0.110302	0.000186003	-0.108853	0.00641899	0.0805197	-0.0597573	-0.0851587	-0.0294347	-0.11529	0.0481231	0.153345	0.0239594	-0.00598302	-0.0556802	-0.110472	-0.127017	-0.139721	-0.115666	-0.17927	-0.555065	-0.0693623
chr1_224371269	chr1	224371269	224376325	5.056	dup	1	0.484115	0.436038	-0.244938	0.330717	0.377099	0.663944	0.12748	0.07145	-0.132565	0.212981	0.196995	0.125798	0.0517669	-0.0329194	0.595385	0.622381	0.360214	0.111067	-0.174742	-0.198158	0.384937
chr1_224940573	chr1	224940573	224947015	6.442	dup	1	0.39364	0.298217	-0.174943	0.324236	0.309093	0.467185	0.139371	0.00697414	-0.23042	0.216848	0.373525	0.0134449	0.046461	-0.0420946	0.661791	0.578295	0.291249	0.0599549	-0.256678	-0.304952	0.508221
chr1_224972317	chr1	224972317	224978717	6.4	dup	1	0.681243	0.637536	0.0134837	0.533382	0.874721	0.82957	0.557116	0.372711	-0.205929	0.194763	0.496426	0.0255386	0.134652	0.0659144	0.807293	0.806601	0.602871	0.352049	-0.146077	-0.394942	0.66207
chr1_225153489	chr1	225153489	225155859	2.37	dup	1	-0.230586	-0.16844	0.0159707	0.756873	0.116865	-2.40893	-3.25909	0.537297	0.53104	0.512231	0.607909	0.486803	0.639077	1.01898	0.49751	-0.159939	0.374451	0.7621	0.649198	0.546193	0.543629
chr1_225506258	chr1	225506258	225515735	9.477	del	1	-0.285441	-0.293049	-0.418533	-0.339968	-0.367574	-0.357749	-0.30278	-0.306484	-0.24774	-0.193854	-0.543162	-0.517326	-0.352135	-0.153346	-0.167295	-0.332553	-0.236527	-0.336855	-0.268599	-0.20636	-0.144
chr1_225573394	chr1	225573394	225575772	2.378	del	0	-0.134846	0.0440537	0.119463	-0.126609	0.0863889	0.0868026	0.0744641	0.0106866	-2.38856	-0.93159	-0.143137	-0.132339	-0.13529	-0.957725	-0.0887749	-0.0609403	0.10853	-0.0632486	0.077909	-0.00213165	-0.0179711
chr1_225635143	chr1	225635143	225640594	5.451	dup	1	0.309066	0.256779	0.250144	0.142775	0.245737	0.275119	0.127473	0.109814	0.104922	0.113262	0.176337	0.19878	0.108343	0.134559	0.416275	0.434634	0.0778745	0.242334	-0.0272337	-0.124157	0.160119
chr1_225698017	chr1	225698017	225704134	6.117	dup	0	0.277864	0.0837455	0.362925	0.0583669	0.159694	0.342044	0.28126	0.0789686	0.368762	0.454668	0.294778	0.299758	0.330753	0.417913	0.343163	0.346133	0.263229	0.43931	0.487414	0.331041	0.428521
chr1_225739130	chr1	225739130	225744691	5.561	del	0	-0.0880444	0.0283436	-0.00505885	-0.0193596	-0.0295364	-0.0660791	-0.0136554	-0.0490841	-0.0721165	0.0695726	-0.105728	0.0624219	0.00559625	-0.0562153	-0.944651	0.0114813	-0.142317	-0.112095	-0.0348808	0.0150328	0.00871433
chr1_226059864	chr1	226059864	226063427	3.563	del	0	-0.109376	0.0824013	-0.129442	-0.104163	-0.0146962	-0.21042	-0.107086	-0.131577	-0.0305573	-0.156315	-0.121187	-0.186908	-0.0953225	-0.195185	-0.0712855	-1.08809	-0.107204	-0.112349	-0.146857	-0.0854087	-0.0961471
chr1_226427165	chr1	226427165	226434548	7.383	del	0	0.0839259	-0.0365541	-0.0838346	-0.126387	-0.0902202	-0.0787086	-0.0603883	0.0892668	-0.107988	-0.122401	-0.293283	-0.120935	-0.587335	-0.152526	-0.202784	-0.0501068	-0.155228	-0.0778743	-0.0807834	-0.152951	-0.171094
chr1_226498570	chr1	226498570	226500941	2.371	del	0	-0.357915	0.079774	0.102636	-0.550459	-0.0496037	-0.863797	-0.30656	0.0365064	-0.0624284	-0.17524	-0.0552818	-0.0891692	-0.198188	0.0404583	-0.213611	-0.234945	-0.102626	-0.164071	-0.287574	0.089347	-0.103329
chr1_226824012	chr1	226824012	226832427	8.415	dup	0	0.338279	0.326664	0.0336492	0.177718	0.184439	0.213529	0.0351018	0.10012	0.013997	0.0814861	0.108583	0.183035	0.156063	0.0612912	0.470485	0.360329	0.169392	0.252708	0.0177059	-0.108906	0.243441
chr1_227087283	chr1	227087283	227099885	12.602	cnv	0	0.378528	0.355036	-0.0790011	0.26401	0.316339	0.391191	0.242195	0.403299	-0.046254	0.37776	0.375807	0.263927	0.13951	0.0382571	0.439626	0.477605	0.406587	0.265936	0.0125002	-0.310772	0.377737
chr1_227134851	chr1	227134851	227143650	8.799	del	1	-0.106628	0.0223667	-0.120497	-0.0023642	-0.0786702	-0.189281	-0.14075	-0.00223455	-0.210347	-0.381224	-0.184617	-0.218866	-0.341185	-0.554713	-0.203725	-0.0391542	-0.0358236	-0.194571	-0.132353	-0.426534	-0.224765
chr1_227198899	chr1	227198899	227205959	7.06	cnv	0	-0.655059	-0.616471	-0.849341	0.252519	0.274276	0.242399	0.398281	-3.0084	0.408858	0.208491	0.211182	0.309019	0.197945	0.388872	0.137743	0.381402	0.266113	0.235283	0.204368	0.183792	0.199448
chr1_227218043	chr1	227218043	227222862	4.819	dup	0	0.16003	0.0799248	-0.021137	0.0770643	0.261349	0.0292265	0.0487931	0.0334506	-0.0320181	0.0523401	-0.00238113	-0.0890985	-0.225245	0.0456884	0.455897	0.27504	0.142788	0.163777	-0.137112	-0.145389	0.377766
chr1_227275903	chr1	227275903	227283554	7.651	dup	1	0.604905	0.414367	-0.0665709	0.204899	0.714374	0.423166	0.474517	0.155961	0.13606	0.083681	0.591611	0.196255	0.260395	0.0423967	0.66728	0.468756	0.384809	0.121493	-0.0658407	-0.0864357	0.402043
chr1_227391788	chr1	227391788	227397381	5.593	dup	1	0.366152	0.286564	-0.0410722	0.0688231	0.33768	0.277138	0.0364332	-0.0827553	-0.266777	0.0711277	0.122698	0.0493652	0.0401826	0.0541119	0.722168	0.561476	0.204651	0.115236	0.00614373	-0.222042	0.375819
chr1_227433195	chr1	227433195	227438492	5.297	del	0	-0.364946	-0.241545	-0.0501438	-0.557624	-0.177127	-0.468138	-0.479474	-0.163334	-0.24053	-0.282566	-0.288996	-0.38326	-0.24108	-0.147311	-0.34295	-0.320755	-0.352673	-0.207715	-0.238473	-0.337499	-0.270155
chr1_227497630	chr1	227497630	227512022	14.392	del	1	0.0143468	-0.0379409	-0.0313684	-0.17289	0.0470716	-0.0414931	0.0564348	-0.123492	-0.376559	-0.46439	-0.641314	-0.0706486	-0.254023	0.0154948	-0.135108	-0.199012	-0.169907	-0.0950428	-0.135575	-0.462904	-0.364524
chr1_227896301	chr1	227896301	227902901	6.6	del	0	-0.186438	-0.265406	-0.189082	-0.131049	-0.432115	-0.21865	-0.212887	-0.0274341	-0.233878	-0.229086	-0.382354	-0.248092	-0.529357	-0.279409	-0.314186	-0.212415	-0.135236	-0.0958919	-0.392073	-0.120097	-0.279237
chr1_228060990	chr1	228060990	228070091	9.101	del	1	0.199713	0.134521	-0.160387	0.126468	0.157342	-0.0722356	0.11481	-0.442927	-0.05993	0.148575	-0.062744	-0.0469418	-0.0776942	-0.316665	0.296911	-0.247871	-0.214214	-0.04626	-0.565695	-0.345639	-0.12534
chr1_228138943	chr1	228138943	228141352	2.409	del	1	-0.105929	0.0654699	-0.0406693	0.233386	-0.034666	0.0896264	-0.141112	0.0265832	-0.838972	-0.512288	-0.855096	-0.132958	-0.798915	-0.740001	-0.235219	-0.069728	-0.101719	-0.034374	-0.242065	0.0732436	-0.121481
chr1_228161726	chr1	228161726	228165015	3.289	del	0	-0.264917	-0.177564	0.115153	-0.253668	-0.160629	-0.0255229	-0.269656	0.0927386	-0.0927433	-0.224459	-0.104525	-0.12602	-0.157211	0.136642	-0.189123	-0.209753	-0.185185	-0.179595	-0.161328	-0.255014	-0.742663
chr1_228202516	chr1	228202516	228208694	6.178	dup	0	0.28478	0.0942549	-0.0420681	-0.00521063	-0.0164373	0.132543	-0.00908872	0.0489845	0.108511	0.0613598	0.16346	0.20973	-0.00676287	0.144892	0.453465	0.35632	0.207605	0.100418	-0.00789374	-0.0409413	0.241222
chr1_228673155	chr1	228673155	228680105	6.95	del	1	-0.0612606	-0.0652324	-0.081626	0.091656	-0.0186337	0.0155734	-0.254019	-0.354434	0.0361838	0.126242	-0.141275	0.158963	0.0528528	-0.207786	-0.220673	-0.121314	0.223543	-0.429657	-0.530304	-0.503989	-0.196933
chr1_228702661	chr1	228702661	228706801	4.14	dup	1	0.692561	0.591845	-0.0256242	0.234296	0.644059	0.726461	0.324112	0.113846	0.0549786	0.217704	0.488852	0.283418	0.290294	0.134785	0.857987	0.571303	0.0736781	-0.105938	0.0742156	-0.349281	0.488671
chr1_228937398	chr1	228937398	228946001	8.603	dup	1	0.744044	0.529023	0.122676	0.549493	0.745066	0.715365	0.413877	0.430631	-0.0551026	0.438549	0.539921	0.31026	0.284396	0.21361	0.613352	0.629257	0.509117	0.41246	0.172972	-0.176854	0.658156
chr1_229009978	chr1	229009978	229020813	10.835	dup	1	0.483436	0.535408	0.0229507	0.307559	0.485072	0.355002	0.340402	0.306512	-0.104974	0.229402	0.30323	0.0386464	0.0263042	0.0891039	0.356831	0.427934	0.443105	0.134484	-0.0769826	-0.247588	0.403115
chr1_229050085	chr1	229050085	229065121	15.036	del	1	-0.113267	-0.148575	0.0698003	-0.226866	0.0419167	-0.455228	0.00801601	0.131842	0.110991	0.0848948	0.0636419	0.0875431	0.0162026	-0.0318442	-0.0465451	-0.0597955	-0.00831821	-0.0548752	-0.181944	0.0480062	-0.00897727
chr1_229236765	chr1	229236765	229244749	7.984	del	1	0.067928	-0.276339	-0.286638	0.0409084	-0.0989438	0.00772818	-0.0935039	-0.497117	0.0813621	0.101096	-0.0895771	0.00660915	-0.0375737	-0.416544	-0.262157	-0.0927351	-0.273722	-0.280851	-0.744396	-0.523445	-0.00981526
chr1_229287408	chr1	229287408	229289695	2.287	del	1	-0.134716	-0.130491	0.0323491	-0.15877	-0.510245	0.10549	0.0241827	0.130074	-0.00657497	0.0441049	-0.0631148	-0.105669	-0.202938	0.0368713	-1.21555	-1.16555	-0.082456	-1.11409	-0.133311	-0.67387	-0.238311
chr1_229405331	chr1	229405331	229429151	23.82	del	0	0.00618847	0.0347244	0.11042	0.0847646	-1.12593	0.0219929	0.125071	0.0695845	0.0581465	0.137248	0.0156236	-0.00213121	0.0471849	0.144601	0.0843758	0.045848	0.0431316	0.0688863	0.120269	0.0927229	0.120737
chr1_229583769	chr1	229583769	229589867	6.098	del	1	-0.00720114	-0.0502927	-0.00105812	0.0160305	0.048721	0.0246149	0.0746995	0.134665	-0.30405	-0.417355	-0.666316	-0.0889945	-0.615218	-0.391848	-0.0683105	-0.00206872	-0.128959	0.00844174	-0.0774095	-0.0715878	-0.0392031
chr10_548	chr10	548	54843	54.295	dup	1	0.26686	0.240281	-0.0614167	0.285896	0.261824	0.273048	0.302291	0.208321	0.0304275	0.0186875	0.209964	0.0681164	0.14251	0.0348025	0.271274	0.475864	0.331046	0.20595	0.0675196	-0.0281039	0.250796
chr10_68855	chr10	68855	83248	14.393	dup	1	0.484747	0.464976	0.166725	0.404853	0.544791	0.424878	0.441873	0.298628	0.111009	0.296412	0.386442	0.181246	0.319299	0.190577	0.433	0.512678	0.437768	0.381111	0.215817	0.0315393	0.442078
chr10_98756	chr10	98756	105771	7.015	del	1	-0.156535	-0.0969194	-0.193454	-0.00538085	0.00159046	-0.128002	-0.150741	-0.0361038	-0.253661	-0.177891	-0.082638	-0.232943	-0.228925	-0.336931	-0.498572	-0.514558	-0.165907	-0.484591	-0.652556	-0.588721	-0.0779938
chr10_238611	chr10	238611	241543	2.932	dup	1	0.703106	0.604762	-0.0834331	0.521264	0.627203	0.723196	0.413737	0.281754	-0.354584	0.607918	0.542597	0.0336381	0.119733	0.0555826	0.42392	0.342393	0.289649	0.040132	-0.223962	-0.847231	0.348933
chr10_251428	chr10	251428	257465	6.037	dup	1	0.579379	0.550281	-0.371278	0.331511	0.537803	0.371168	0.518408	0.0922534	-0.080783	0.246397	0.381885	-0.142591	-0.0689398	-0.305107	0.602962	0.449453	0.43907	0.24355	-0.390036	-0.413016	0.191843
chr10_274114	chr10	274114	280485	6.371	dup	1	0.488059	0.239097	-0.197402	0.220809	0.361987	0.34751	0.0558735	0.000707948	-0.0188058	0.099729	0.189233	-0.0724078	-0.0397487	0.0803284	0.643259	0.380108	0.368929	0.0108493	-0.289022	-0.321307	0.330064
chr10_295358	chr10	295358	308048	12.69	dup	1	0.276301	0.21103	-0.0831698	0.335341	0.37035	0.238146	0.418236	0.294029	-0.174132	0.315436	0.391507	0.23062	0.0935525	0.183189	0.446296	0.343103	0.243042	-0.073103	-0.20524	-0.416949	0.195126
chr10_374195	chr10	374195	384093	9.898	dup	1	0.413009	0.198107	-0.151846	0.228642	0.189962	0.298947	0.178985	0.0855297	-0.247504	0.116835	0.355187	-0.0515603	-0.011798	0.297904	0.342812	0.386614	0.241822	0.237424	-0.16218	-0.183607	0.450369
chr10_411035	chr10	411035	420601	9.566	del	1	-0.283478	-0.289332	-0.813928	-0.231625	-0.47259	-0.198558	-0.373169	-0.357123	0.0881039	-0.322024	-0.145738	-0.917934	-0.0798787	-0.0972966	-0.16478	-0.128199	0.1785	-0.506032	-0.126014	-0.334473	-0.424165
chr10_586886	chr10	586886	604308	17.422	cnv	0	0.383048	0.1527	0.0970559	0.174598	0.182284	0.167745	0.287063	0.161533	-0.0415475	0.196223	0.18278	0.139686	0.122446	0.248567	0.270085	0.16834	0.10866	0.0096227	-0.1032	-0.424315	0.15807
chr10_632599	chr10	632599	640533	7.934	dup	1	0.439649	0.281644	-0.157833	0.249924	0.504638	0.47242	0.358538	0.07703	-0.16095	0.322882	0.535475	0.228546	0.265939	-0.00831853	0.631261	0.557158	0.460619	0.115143	0.0225596	-0.108853	0.509378
chr10_688336	chr10	688336	705003	16.667	dup	1	0.427708	0.245113	-0.105405	0.279808	0.507342	0.3979	0.255251	0.0829636	-0.0545039	0.180235	0.318477	0.111906	0.0401805	0.0389354	0.460107	0.53467	0.259344	0.0497268	-0.0988997	-0.279577	0.331882
chr10_770774	chr10	770774	786166	15.392	del	0	-0.0758994	-0.274797	-0.208426	-0.364798	-0.40055	-0.548836	-0.155838	-0.320621	-0.184638	-0.163201	-0.220912	-0.16158	-0.0782118	0.0211437	-0.155132	-0.116915	-0.165244	-0.191002	-0.202394	-0.185847	-0.140644
chr10_810050	chr10	810050	814466	4.416	dup	1	0.259283	0.222579	-0.0222823	0.0377919	0.250289	0.240852	-0.0275282	0.0557387	-0.0695953	0.101775	0.16379	-0.111709	-0.0118815	-0.0941663	0.602802	0.812607	0.233737	0.149519	-0.00743414	-0.39464	0.427885
chr10_890354	chr10	890354	899280	8.926	dup	1	-0.264933	-0.246057	-0.467072	-0.183773	-0.323254	-0.200351	0.140428	0.104528	0.071972	0.469956	0.435592	-0.0119712	0.0243183	0.14778	0.458234	0.472374	0.323622	0.358232	0.234876	-0.372726	0.481489
chr10_899915	chr10	899915	920873	20.958	del	1	-0.0753388	-0.131844	-0.190879	-0.120682	-0.116615	-0.17343	-0.0859006	-0.0851583	-0.196793	0.0156031	-0.067299	-0.089659	-0.134715	0.0044814	-0.242908	-0.122749	-0.288022	-0.389974	-0.599959	-0.411965	-0.295507
chr10_939526	chr10	939526	949779	10.253	del	1	0.0919402	-0.163882	-0.328632	-0.2329	-0.202629	-0.0657098	-0.163015	-0.48853	-0.667247	-0.510374	-0.484815	-0.596358	-0.539451	-0.23395	-0.0442477	0.0849425	-0.0942635	0.0270208	0.0864701	-0.0398828	0.132299
chr10_1014381	chr10	1014381	1019741	5.36	del	1	-0.123308	-0.249637	-0.614183	-0.406276	-0.878221	-0.235591	-0.155667	-0.151828	-0.125326	-0.0524836	-0.0759264	-0.169902	-0.124303	-0.0714695	-0.0615371	-0.140942	-0.237639	-0.204953	-0.0135836	-0.104615	-0.122665
chr10_1069065	chr10	1069065	1077232	8.167	dup	1	0.243234	0.355496	-0.131456	0.245739	0.529656	0.442186	0.191209	0.0801587	-0.126383	0.201363	0.387973	0.0428053	0.0546181	0.214611	0.699301	0.654124	0.438447	0.15475	-0.25578	-0.245586	0.266448
chr10_1092330	chr10	1092330	1095817	3.487	dup	0	0.164093	0.0160515	-0.174898	0.0807591	0.22628	0.180462	-0.0353384	0.0811834	-0.0653107	0.128025	0.234989	0.104533	-0.0721202	0.127938	0.642167	0.338681	0.278123	0.156047	0.0261756	-0.121346	0.184571
chr10_1109816	chr10	1109816	1120544	10.728	del	1	-0.173184	-0.417498	-0.416363	-0.419951	-0.521793	-0.586026	-0.18639	-0.242541	-0.343524	-0.146593	-0.133799	-0.297062	-0.339446	-0.225797	-0.333096	-0.299986	-0.214389	-0.14983	-0.153736	-0.130105	-0.253767
chr10_1216859	chr10	1216859	1219917	3.058	dup	1	0.990296	0.00795599	0.451119	0.31206	0.188798	-2.21702	0.203341	-0.549706	-0.0150117	0.427262	0.35681	0.373068	0.110332	0.256991	0.562792	0.190023	0.552318	-1.00741	-0.379683	0.238307	0.653075
chr10_1260744	chr10	1260744	1266935	6.191	del	1	-0.217085	-0.246137	-0.311618	-0.319642	-0.313804	-0.240156	-0.163862	-0.52218	-0.437294	-0.526876	-0.3801	-0.252727	-0.503922	-0.632018	-0.0563007	-0.210643	-0.0328851	-0.416979	-0.514196	-0.738559	-0.37678
chr10_1369897	chr10	1369897	1374403	4.506	dup	0	0.505461	0.153001	-0.4659	0.0808728	0.326003	0.367547	0.254827	-0.175386	-0.249566	-0.0256629	0.261507	-0.136312	-0.127727	0.0146502	0.945879	0.489319	0.0645782	0.203184	-0.0563704	-0.385642	0.385812
chr10_1397461	chr10	1397461	1419808	22.347	dup	1	0.0780517	-0.168963	-0.357849	-0.11956	-0.0506656	-0.0984369	-0.0644074	-0.169642	-0.232894	0.00965526	-0.00811389	-0.183017	-0.157271	-0.159869	0.274776	0.295993	0.212959	0.102231	-0.0848909	-0.240678	0.225238
chr10_1437562	chr10	1437562	1445986	8.424	dup	0	0.424941	0.199449	0.0823514	0.106357	0.362549	0.235512	0.14052	0.129365	-0.0339429	-0.0275135	0.147989	0.26443	0.0952867	0.143533	0.546348	0.380217	0.259119	0.167938	-0.00703503	-0.113202	0.287518
chr10_1450082	chr10	1450082	1459993	9.911	dup	1	0.676071	0.47753	0.20222	0.446239	0.69334	0.720241	0.448492	0.449119	0.104634	0.64889	0.61712	0.271872	0.411954	0.190641	0.641538	0.704108	0.493199	0.512838	0.203492	-0.0888234	0.583553
chr10_1522572	chr10	1522572	1526520	3.948	del	1	-0.717346	-0.767448	-1.00622	-0.714935	-0.764634	-2.9252	0.252462	-0.830363	0.126388	0.3649	0.338676	0.275433	0.183256	0.290546	-0.12829	-0.0381535	-0.0147856	0.113291	0.00461135	-0.347731	-0.146905
chr10_1681785	chr10	1681785	1687187	5.402	dup	1	0.696807	0.502085	-0.283041	0.450293	0.696403	0.649671	0.679381	0.318422	-0.296569	0.321761	0.444692	0.0942952	0.205747	0.06753	0.665368	0.63661	0.516786	0.368768	-0.0537926	-0.390884	0.472853
chr10_1743152	chr10	1743152	1745463	2.311	del	0	-0.177072	-0.0514149	-0.16055	-0.0450238	-0.0580307	-0.283371	-0.211135	-0.0884929	-0.497085	-0.201516	-0.381222	-0.363155	-0.414101	-0.237971	-0.0973268	-0.0100081	0.0344257	-0.22826	-0.0893956	-0.0994436	-0.868357
chr10_1748534	chr10	1748534	1755578	7.044	dup	1	0.706982	0.516515	0.225035	0.519954	0.661016	0.728834	0.517089	0.515738	0.121121	0.582736	0.497163	0.22081	0.433975	0.269557	0.542715	0.741504	0.63018	0.362953	0.091468	-0.276149	0.721235
chr10_1878048	chr10	1878048	1901322	23.274	del	1	0.0383422	-0.0491784	0.110382	0.0388256	-0.0530379	-0.0229299	-0.0135546	-0.0547715	0.0592562	0.0281902	0.1139	0.0639824	0.0208736	0.140987	-0.0559175	-0.113002	-0.135861	-0.242351	-0.213403	-0.328579	-0.268947
chr10_1955062	chr10	1955062	1960476	5.414	dup	1	0.182272	0.0649854	0.187703	0.284813	0.212241	0.120596	0.137698	0.196193	0.0416358	0.569824	0.284734	0.193474	0.158888	0.173566	0.345475	0.397441	0.224208	0.272584	0.0402759	-0.439074	0.301435
chr10_2032148	chr10	2032148	2035107	2.959	dup	0	0.637317	0.150482	-0.0908989	0.274022	0.33049	0.540338	0.214315	0.00394736	-0.0723163	0.24179	0.211177	0.163487	0.276915	0.00622351	0.533143	0.267806	0.258181	0.180107	-0.149157	-0.44051	0.210913
chr10_2147371	chr10	2147371	2149731	2.36	dup	0	0.0776815	0.185492	0.136106	0.0404893	0.178283	0.0583749	0.0857398	-0.00268818	-0.0382098	0.044879	0.0534067	0.190423	0.128694	-0.00929558	0.668186	0.320095	0.330031	0.236605	-0.0246684	0.105846	0.0497137
chr10_2210974	chr10	2210974	2216422	5.448	dup	0	0.333029	0.11815	0.0756332	0.0242933	0.218358	0.171307	0.0739876	-0.00937485	0.0992603	0.0561209	0.266348	0.197373	0.146956	0.237022	0.703733	0.274735	0.131927	0.262416	-0.055334	-0.0099841	0.369892
chr10_2618454	chr10	2618454	2623787	5.333	del	1	-0.274786	-0.338665	-0.404091	-0.450895	-0.54768	-0.384853	-0.528826	-0.225128	-1.52146	-0.343084	-0.68815	-0.934036	-0.385681	-0.414157	-0.15045	-0.288245	-0.321939	-0.272801	-0.22895	-0.496915	-0.402623
chr10_2721509	chr10	2721509	2726471	4.962	del	0	-0.111276	-0.287326	-0.338394	-0.133624	-0.277869	-0.33665	-0.274725	-0.36517	-0.12671	-0.372721	-0.369444	-0.0879675	-0.275832	-0.100606	-0.196758	-0.413139	-0.293863	-0.183918	-0.318226	-0.528258	-0.401218
chr10_2754574	chr10	2754574	2762557	7.983	del	1	-0.25037	-0.417111	-0.26684	-0.13374	-0.302122	-0.19475	-0.261552	-0.282156	-0.303944	-0.153251	-0.182764	-0.189619	-0.19877	-0.134196	-0.206425	-0.585954	-0.131758	-0.522099	-0.996804	-0.370404	-0.44416
chr10_2861080	chr10	2861080	2868859	7.779	del	0	-0.029716	-0.167195	-0.0302997	-0.136698	-0.128537	-0.125403	-0.165964	-0.193458	-0.766244	-0.155839	-0.312102	-0.505056	-0.195507	-0.0907803	-0.241232	-0.190352	-0.288758	-0.0745591	-0.0878655	-0.202695	-0.0890693
chr10_2882590	chr10	2882590	2887943	5.353	del	0	-0.325643	-0.0325829	-0.0839463	-0.216017	-0.0605283	-0.0382731	-0.388268	0.186457	-0.0295079	-0.183453	-0.0903263	-0.0895837	0.00756521	-0.0998343	-0.351273	-0.422388	-0.807187	-0.338323	-0.442957	-0.480431	-0.591016
chr10_2924925	chr10	2924925	2929108	4.183	del	0	-0.228967	-0.350516	-0.153681	-0.287716	-0.311281	-0.180612	-0.346646	-0.342034	-0.316222	-0.534603	-0.426124	-0.473556	-0.312371	-0.521283	-0.183094	-0.45542	-0.150722	-0.207206	-0.246416	-0.419785	-0.171622
chr10_3015400	chr10	3015400	3026825	11.425	cnv	1	-0.0659029	0.156835	-0.20833	0.0262012	0.100741	0.13948	0.0252648	0.243546	0.118213	0.363501	0.198069	0.149815	0.208873	0.00298661	0.217583	0.118283	0.123261	-0.0774713	-0.0387587	-0.047783	-0.0634073
chr10_3207100	chr10	3207100	3223245	16.145	cnv	0	0.197634	-0.0564133	-0.122038	-0.0990321	-0.0551869	0.345261	0.0206136	-0.353918	0.117716	0.336839	0.121395	-0.0764478	0.100191	0.0504185	0.495237	0.340423	0.380435	0.0882319	-0.224955	-0.0523804	0.274543
chr10_3526242	chr10	3526242	3530490	4.248	del	0	-0.0821261	-0.0278531	0.0430213	0.05117	-0.0799145	0.0572175	-0.0337714	0.051112	-0.284	-0.113755	-0.203038	-0.0203873	-0.0641366	-0.0464709	-0.207999	-0.114118	-0.483161	-0.302657	-0.205603	-0.213332	-0.283277
chr10_4464364	chr10	4464364	4466690	2.326	del	0	-0.169412	0.090435	-0.118293	-0.235975	0.300961	-0.142435	-0.970698	-0.264077	0.0458589	-0.202435	0.310469	0.105911	-0.28346	0.327667	-0.18708	-0.321655	-0.136601	0.105107	0.224867	-0.254983	0.100341
chr10_4551595	chr10	4551595	4563984	12.389	dup	0	0.287993	0.109922	-0.104546	-0.00194218	0.0893492	0.118449	0.0675495	0.0503668	-0.0149511	0.0623912	0.161574	0.0489952	0.104737	0.0312993	0.514211	0.305149	0.232386	0.119503	-0.0658922	-0.112557	0.271446
chr10_5127387	chr10	5127387	5137293	9.906	del	1	-0.065769	-0.185026	-0.551371	-0.443493	0.0248066	-0.376177	-0.301826	-0.35255	-0.343527	-0.327588	-0.282133	-0.396489	-0.300373	-0.483604	0.165999	0.13942	0.0111501	-0.113491	-0.0683107	-0.39618	-0.254981
chr10_5472723	chr10	5472723	5484308	11.585	dup	0	0.271707	0.171749	-0.0971331	0.201449	0.212067	0.208656	0.0725304	0.0473328	0.104771	0.025531	0.13715	0.0461898	0.0600238	0.148816	0.476434	0.323743	0.171326	0.101639	0.0123135	-0.0963833	0.280885
chr10_5637880	chr10	5637880	5659576	21.696	cnv	0	0.411763	0.33364	0.104028	0.371679	0.422505	0.370455	0.322505	0.207918	0.158479	0.266284	0.246295	0.209901	0.177532	0.229989	0.377993	0.429104	0.301858	0.309076	0.0971661	-0.113932	0.414604
chr10_5699649	chr10	5699649	5712663	13.014	del	0	0.030203	0.00374078	-0.0381174	0.0973684	0.0464496	0.0709159	0.0559846	0.0657489	-0.0894067	0.197033	0.16238	0.0439685	0.0509736	0.0935174	0.0284902	0.0421141	0.0836531	0.0260033	0.0613657	-0.412109	0.033042
chr10_5836930	chr10	5836930	5845302	8.372	dup	1	0.638591	0.596979	0.255408	0.610118	0.583206	0.480698	0.495848	0.43382	0.00758078	0.435077	0.47943	0.364974	0.317374	0.249003	0.618589	0.588794	0.496114	0.436453	0.365285	0.0130875	0.629993
chr10_6013671	chr10	6013671	6018379	4.708	dup	1	0.378881	0.241304	-0.113345	0.519253	0.43068	0.34439	0.148028	-0.180676	-0.0463165	0.135927	0.27787	-0.0800637	0.040581	-0.109995	0.51257	0.543256	0.497308	0.417794	-0.0863792	-0.450654	0.45116
chr10_6024187	chr10	6024187	6027873	3.686	del	0	-0.164633	-0.258387	-0.177668	-0.0272332	-0.306356	-0.217419	-0.34066	-0.130439	-0.0926944	-0.211026	0.0179062	-0.233097	-0.249751	-0.0720295	-0.512205	-0.328003	-0.268707	-0.361909	-0.24159	-0.262583	-0.34214
chr10_6075873	chr10	6075873	6082147	6.274	dup	0	0.301716	0.197666	0.203546	0.23959	0.280821	0.28068	0.242529	0.139117	0.517644	0.274459	0.17063	0.328304	0.254743	0.280148	0.223241	0.260873	0.364247	0.219795	0.287039	0.30487	0.296447
chr10_6092658	chr10	6092658	6096276	3.618	dup	1	0.553557	0.553331	0.190092	0.619115	0.622427	0.464478	0.60414	0.481827	0.0367238	0.271557	0.235109	0.555544	0.159361	0.361383	0.523263	0.735619	0.489084	0.571233	0.411974	-0.127868	0.502628
chr10_6174614	chr10	6174614	6183280	8.666	dup	1	0.563193	0.514479	0.0232652	0.418105	0.704392	0.675195	0.433312	0.31641	0.00901869	0.311622	0.407116	0.122302	0.270553	0.0551784	0.69967	0.703989	0.473422	0.270019	0.0966753	-0.184599	0.6195
chr10_6615024	chr10	6615024	6619735	4.711	del	1	-0.18588	-0.202332	-0.0576	-0.197069	-0.23694	-0.195636	-0.131007	-0.0838562	0.00521952	-0.222539	-0.102532	-0.175471	-0.177281	-0.312631	-0.224945	-0.0483408	-0.191494	-1.13924	-0.179169	-0.902971	-0.227228
chr10_6886635	chr10	6886635	6899108	12.473	del	0	-0.0818581	-0.20804	-0.0648317	-0.165119	-0.257207	-0.12884	-0.186245	0.011478	-0.224965	-0.114103	-0.08493	-0.171737	-0.260216	-0.0890071	-0.135289	-0.127076	-0.114991	-0.0991987	-0.168308	-0.399229	-0.12432
chr10_7097861	chr10	7097861	7107622	9.761	dup	1	0.211454	0.208739	-0.0726498	0.201893	0.171763	0.155087	0.0216147	-0.102507	-0.0733931	0.274107	0.261799	0.162395	0.125391	0.231966	0.330131	0.181915	0.189979	0.167216	-0.0874585	-0.149232	0.237791
chr10_7135943	chr10	7135943	7144790	8.847	dup	1	0.500595	0.454045	0.578709	0.595974	0.435544	0.389909	0.479223	0.45261	0.303138	0.139662	0.213372	0.227538	0.160495	0.223442	0.363188	0.392171	0.272735	0.234039	0.353457	0.203717	0.230201
chr10_7226430	chr10	7226430	7239537	13.107	dup	1	0.322696	0.376207	0.0356906	0.23903	0.455032	0.374319	0.269188	0.119504	0.14554	0.293314	0.357646	0.297793	0.1176	0.259459	0.546384	0.366831	0.380407	0.177084	-0.00547067	-0.0504155	0.358739
chr10_7265016	chr10	7265016	7267296	2.28	del	1	-0.028057	-0.675892	-0.612293	-0.884384	-0.725001	0.0226815	0.0278257	-0.777071	-0.0586386	-0.585462	-0.0427717	-0.141365	0.0640214	0.261385	-0.067063	-0.123833	-0.39291	-0.0489332	0.142358	-0.0104406	-0.0137337
chr10_7298149	chr10	7298149	7304887	6.738	del	1	0.114383	-0.329099	-1.02699	-0.300827	-0.197181	0.152471	-0.173721	-0.217395	-0.227893	-0.0735346	0.148665	0.175207	0.146729	0.135582	-0.27687	-0.169897	-0.196561	-0.0674133	-0.570796	-0.535797	-0.0412365
chr10_7696851	chr10	7696851	7703909	7.058	del	1	0.0491482	-0.138738	-0.243436	0.104601	-0.0310735	-0.0798612	-0.0589952	0.0380729	-0.726802	0.0210363	-0.174919	-0.181967	-0.504959	-0.305687	-0.00331579	-0.392725	-0.101077	-0.327801	-0.18287	-0.190158	-0.421741
chr10_7777078	chr10	7777078	7780390	3.312	del	0	-0.0725411	-0.150444	-0.11162	-0.0898745	-0.184025	0.10535	-0.144273	0.0433591	0.00567478	-0.22019	-0.061456	0.0852014	-0.295445	-0.190237	0.174706	-0.218831	0.163582	-1.01812	-0.172556	-0.0934579	-0.126515
chr10_7858708	chr10	7858708	7866531	7.823	dup	1	0.261595	0.290335	0.216929	0.374288	0.302955	0.281119	0.35491	0.248096	0.237249	0.515635	0.36066	0.38466	0.257901	0.400862	0.309789	0.378662	0.240106	0.103976	0.338151	-0.284149	0.40591
chr10_7917066	chr10	7917066	7923479	6.413	cnv	0	-0.0606566	-0.100389	-0.537818	-0.252839	-0.206501	-0.320512	-0.342782	-0.228452	-0.16007	-0.13085	-0.00986059	-0.0075267	-0.0405472	-0.273561	0.289766	0.686153	0.559725	0.446898	0.831256	0.549075	0.678657
chr10_8131862	chr10	8131862	8135003	3.141	del	0	-0.838217	0.0765272	-0.526554	-0.280174	0.134595	0.0923278	0.200588	-0.355233	0.209831	0.196644	0.111027	0.205482	0.202561	0.236673	0.129032	0.153818	0.205335	-0.0339845	0.0451153	0.00947068	0.145356
chr10_8145704	chr10	8145704	8151697	5.993	cnv	0	0.349405	0.0938619	0.186781	-0.200208	0.226653	-0.501848	-0.188346	-0.287332	0.0782202	0.122707	0.0653645	0.182496	0.0794413	0.293066	0.4654	0.256016	0.0979704	0.115731	0.0380815	-0.0875675	0.292262
chr10_8271902	chr10	8271902	8280444	8.542	del	1	-0.105364	-0.0421079	-0.0498286	-0.165444	-0.0903312	-0.00564568	0.0644023	-0.224769	-0.239482	-0.184482	-0.275864	-0.454313	0.0245044	-0.487014	-0.0598309	-0.00820183	-0.0295893	-0.07536	0.0555463	0.0267873	-0.0242508
chr10_8594349	chr10	8594349	8596737	2.388	del	0	0.0706369	0.15249	0.23886	0.0623939	0.179809	0.0221365	0.0677067	0.176187	-0.782891	0.11071	-0.0808343	-0.0192587	0.0523261	0.000795397	0.164732	0.0803298	0.116706	-0.0918763	0.0656265	-0.00212416	0.0107038
chr10_8682324	chr10	8682324	8689767	7.443	cnv	0	0.350185	0.111723	-0.00169745	0.373131	0.0668573	-0.367511	-0.0963271	-0.379062	0.2376	0.301474	-0.0429524	0.109341	-0.048119	-0.0389263	0.3351	0.0200704	-0.134941	-0.174009	-0.0482342	-0.32458	-0.209746
chr10_8760963	chr10	8760963	8766436	5.473	del	0	-0.0319079	0.0900719	-0.0580719	-0.111625	-0.0268886	-0.118493	0.0200072	-0.010162	0.129551	0.0495077	-0.218082	0.00168174	-0.023381	-0.135073	0.0151217	-0.0188656	-0.646927	0.146506	0.114977	0.119859	0.116637
chr10_8775999	chr10	8775999	8784067	8.068	dup	0	0.0350879	0.0609997	-0.141801	-0.043463	0.0712824	-0.011375	-0.0214822	0.0305558	0.0319222	-0.00745048	0.0960743	-0.0536443	0.079141	-0.248858	0.0548568	0.00606903	0.40056	0.238258	0.259917	-0.0705408	-0.0130823
chr10_9276763	chr10	9276763	9284528	7.765	del	1	-0.505912	-0.371034	0.192027	-0.671332	-0.44307	-0.230448	-0.558628	-0.185061	-1.32598	-0.458288	-0.352974	-0.513376	-0.358747	-0.372307	0.00242601	-0.33909	0.251831	0.367936	0.354699	0.319507	0.160956
chr10_9349015	chr10	9349015	9354367	5.352	del	1	0.10307	0.176233	-0.0433121	0.157497	0.0977059	-0.0477915	0.0789321	0.103393	-0.0528822	0.0410052	0.163674	-0.1216	0.11462	0.0495002	0.0399414	-0.763418	0.0207526	0.0534834	-0.744426	0.0533744	-0.690727
chr10_9419679	chr10	9419679	9423873	4.194	del	0	-0.0811602	-0.112721	-0.232791	-0.121833	-0.183546	-0.0722697	-0.233655	-0.184478	-0.130552	-0.126233	-0.138332	-0.114685	-0.107753	-0.120805	-0.145446	-0.086783	-0.216074	-0.00792875	-0.120231	-0.0675205	-0.702803
chr10_9610760	chr10	9610760	9613084	2.324	del	0	0.321437	0.322563	0.191553	0.135535	0.370227	0.119228	0.286956	0.129174	-2.54178	-0.774916	-1.43494	-1.86485	-0.45186	-0.586002	0.374093	0.397102	0.226421	0.23259	0.377931	0.230448	0.365234
chr10_9695527	chr10	9695527	9699699	4.172	del	1	0.0463681	-0.039599	-0.367458	0.0533447	0.0197146	0.231679	-0.428311	-0.269972	-0.757286	-0.691846	-0.648564	-1.10512	-0.613125	-1.43236	0.130809	0.0865119	0.226177	0.172494	0.0345125	0.0342698	0.173771
chr10_9739471	chr10	9739471	9747231	7.76	cnv	1	-1.53716	-1.16917	-1.34518	-1.34454	-1.68352	0.453097	-1.29709	-0.544927	0.32325	1.25315	0.419878	1.24459	0.938438	0.394494	0.911071	0.878695	0.816769	1.3661	1.10787	0.895529	1.06307
chr10_9993458	chr10	9993458	9998755	5.297	del	0	0.092827	-0.163613	0.0650041	0.103922	-0.0663736	-0.0617798	0.111849	0.15089	0.0601642	0.0288231	-0.0296062	-0.66267	-0.147646	0.0109229	-0.064461	-0.0129376	0.12646	-0.00187016	0.0942323	-0.0195923	-0.0466317
chr10_10040344	chr10	10040344	10042893	2.549	del	0	0.00367614	0.302888	0.0191497	0.0376975	0.117622	-0.918311	-0.058715	0.0929507	-0.131995	-0.114302	0.143632	-0.190506	-0.0445433	-0.102323	-0.103965	0.0155391	0.124904	-0.718051	-1.03747	0.149019	0.0730712
chr10_10156297	chr10	10156297	10164259	7.962	del	0	-0.191236	-0.429842	0.0857634	0.225292	0.138479	0.0317646	0.2535	-0.9267	0.134955	0.208436	0.0230432	0.093172	-0.026022	0.12048	0.0853521	0.0723606	0.177157	0.101838	0.102525	0.0494324	0.0397957
chr10_10171950	chr10	10171950	10178597	6.647	del	1	0.134994	0.158872	0.24233	0.175671	0.300403	0.140077	0.29466	0.148458	0.219099	0.181337	0.0980324	0.13666	0.121908	0.197381	0.228349	-0.718378	0.286622	0.223866	0.284563	-0.529132	-0.691235
chr10_10244184	chr10	10244184	10251057	6.873	cnv	0	0.486639	0.531608	0.198837	0.514098	0.589234	0.536337	0.540033	0.523592	-0.125795	0.270222	0.595766	0.334987	0.398521	0.104878	0.650613	0.601659	0.499588	0.410313	0.0188238	-0.432591	0.602673
chr10_10284157	chr10	10284157	10288674	4.517	del	0	0.144766	0.0126265	0.13813	0.026966	0.151243	0.0340226	0.0156831	-0.0103928	-0.006135	-0.0867133	0.119765	-0.0616077	-0.124419	-0.0468593	-0.0453535	0.171295	0.111031	-0.04416	-0.576597	0.0916469	0.120452
chr10_10447720	chr10	10447720	10452414	4.694	del	0	0.157924	-0.0323131	-0.131544	-0.0391378	0.011403	0.02649	-0.0356029	0.129893	0.00836294	0.0649707	0.0426961	-0.0247896	-0.101358	0.0727523	-0.0514337	-0.038183	0.00371936	-0.923441	0.0255951	0.0594491	0.0879745
chr10_10842199	chr10	10842199	10861117	18.918	dup	1	0.30543	0.282747	0.11009	0.152998	0.235542	0.217204	0.171666	0.217034	0.0944484	0.20738	0.205108	0.195113	0.165277	0.160089	0.376325	0.373452	0.200684	0.160186	0.142301	0.0320778	0.336545
chr10_11248791	chr10	11248791	11255601	6.81	del	0	-0.382538	0.0874012	-0.744846	-0.00490087	-0.00452695	0.278987	0.0441496	-0.0892947	-0.425426	-0.0311149	-0.158774	0.0426404	-0.0879216	-0.342715	0.2525	0.281234	-0.0942467	0.325943	0.225192	-0.232488	0.147799
chr10_11700554	chr10	11700554	11709999	9.445	cnv	1	0.352687	0.451612	-0.63293	-0.0278555	0.144855	0.286164	-0.224087	0.177825	0.196152	0.11617	0.335962	0.0185413	0.167527	0.0452192	0.329173	0.610926	0.1814	-0.196061	0.501117	-0.171844	-0.0171582
chr10_11827987	chr10	11827987	11830394	2.407	del	0	-0.0264626	-0.00967914	0.108918	0.0476927	0.151133	0.052338	-0.0613892	0.010209	0.238548	0.0685836	0.153752	-0.86645	0.186677	-0.030813	0.0187165	0.00824967	0.0629451	0.0414272	0.0843897	0.141001	-0.0020798
chr10_11866856	chr10	11866856	11874637	7.781	cnv	1	-0.290612	-0.251987	0.00909435	0.0710026	-0.224854	-0.33595	-0.279407	-0.252385	-0.189187	0.226029	0.126073	-0.175182	-0.183245	-0.289043	0.241446	0.35633	0.293897	-0.304903	0.143974	0.0762074	-0.167048
chr10_12205512	chr10	12205512	12210560	5.048	dup	1	-0.193126	-0.083179	-0.2627	-0.127725	-0.33855	-0.16449	-0.126315	-0.135367	0.743689	0.358996	0.231928	0.746159	0.308061	-0.331702	0.608166	0.545578	0.367336	0.122164	0.340055	0.491284	0.167756
chr10_12226980	chr10	12226980	12241701	14.721	del	0	0.0926456	0.123839	-0.0352857	0.155416	0.0817902	0.0571116	0.070612	0.0700729	0.0527357	0.0482763	0.156596	0.0475047	0.0960876	0.132051	0.0425439	0.0445408	0.0280245	-0.00831348	-0.03622	-0.413598	-0.0147226
chr10_12259507	chr10	12259507	12267728	8.221	del	1	-0.297715	-0.423582	-0.714809	-0.495423	-0.127808	-0.526381	-0.364644	-0.326189	-0.183062	-0.319757	-0.203774	-0.423209	-0.215914	-0.228562	-0.0509329	-0.268466	0.0116809	0.137108	0.0620817	-0.0277614	-0.44549
chr10_12292264	chr10	12292264	12299065	6.801	cnv	0	-0.308055	0.651802	0.25343	-0.413329	0.387011	0.229124	-0.177978	0.287965	0.0681372	-0.403167	-0.277089	-0.382763	-0.368789	-0.217609	-0.335216	-0.229371	-0.441736	0.320664	-0.389169	-0.378739	-0.385143
chr10_12400323	chr10	12400323	12407034	6.711	del	0	-0.0195107	-0.689685	-0.022768	-0.0748794	-0.0693237	-0.397829	-0.131546	-0.0581703	0.0263339	-0.0376721	0.136228	-0.0459179	0.0294415	0.0146018	0.0805679	0.0939887	0.0297606	0.0621704	0.187652	0.121176	0.0125301
chr10_12446187	chr10	12446187	12452964	6.777	cnv	0	0.539562	0.382314	0.376734	0.315853	-0.59975	0.484224	0.440921	0.29774	0.458065	0.360997	0.37617	0.454215	0.45501	0.495593	0.309873	0.290015	0.104154	0.328467	0.429406	0.391356	0.46156
chr10_12834891	chr10	12834891	12837331	2.44	del	0	-0.13463	0.116058	0.193217	0.0580914	0.0838177	0.0190682	0.109918	-0.180941	-0.2346	-0.0487506	0.0186495	0.131382	-0.143255	0.153723	-0.0820101	-0.0321323	-0.409242	-0.0197778	-1.03148	-0.102027	0.0081951
chr10_12876485	chr10	12876485	12882435	5.95	dup	0	0.0478647	-0.0163313	-0.263698	-0.0681656	0.0535593	0.125426	-0.0960193	-0.234572	-0.122545	-0.0470511	0.0424804	0.0135363	0.0113978	0.0362666	0.500027	0.343103	0.247942	-0.063349	-0.206897	-0.139673	0.28985
chr10_12893502	chr10	12893502	12902334	8.832	cnv	0	0.252381	0.130167	-0.0272286	0.0835779	0.277601	0.281061	0.0673241	0.136077	-0.109891	0.105239	0.227462	-0.178914	0.0435227	0.147835	0.254209	0.114569	0.119992	-0.0114348	-0.102839	-0.486765	0.0411207
chr10_13396663	chr10	13396663	13404079	7.416	dup	1	0.610226	0.63082	-0.0599033	0.44804	0.680084	0.677776	0.549227	0.200785	-0.0491199	0.193407	0.361789	-0.0159145	-0.0199177	-0.0803422	0.747906	0.546543	0.448136	0.195218	-0.270638	-0.128133	0.513277
chr10_13443815	chr10	13443815	13451313	7.498	del	1	-0.714868	-0.280633	-0.606745	-0.268129	-0.0689159	-0.114534	0.0106486	-0.0471776	-0.336736	-0.556092	-0.474095	-0.475059	-0.315118	-0.479058	0.0369819	0.123539	0.0850513	0.11523	-0.0250239	0.279903	-0.124925
chr10_13628373	chr10	13628373	13631876	3.503	dup	1	0.355738	0.530976	-0.11394	0.35997	0.517745	0.531731	0.351189	0.00304779	0.103583	0.0702258	0.406794	0.0441673	0.139997	0.0650787	0.678207	0.689222	0.53077	-0.0175768	-0.116776	-0.00882806	0.402647
chr10_13683613	chr10	13683613	13690768	7.155	dup	1	0.692385	0.767469	0.1858	0.565099	0.738349	0.65426	0.673548	0.39026	-0.0868801	0.494787	0.866933	0.322854	0.401	0.200469	0.822723	0.686289	0.445064	0.236902	0.0607014	-0.326648	0.590306
chr10_14150176	chr10	14150176	14158810	8.634	del	1	-0.303623	-0.0165579	-0.217025	-0.0125647	0.0436565	-0.171423	-0.172978	-0.315552	-0.0134903	-0.147729	-0.354942	-0.249532	-0.131388	-0.2143	-0.0870594	-0.28041	-0.308685	-0.525459	-0.0986372	-0.528271	-0.0462424
chr10_14165471	chr10	14165471	14167858	2.387	del	0	-0.402162	-0.358789	-0.403077	-0.357841	-0.467145	-0.475274	-0.416135	-0.330757	-0.664184	-0.719786	-0.300755	-0.373766	-1.02679	-0.189614	-0.346909	-0.302712	-0.241509	-0.364346	-0.208082	-0.33706	-0.246486
chr10_14263605	chr10	14263605	14268464	4.859	dup	0	0.168241	0.065396	0.0639765	-0.0447133	0.0826762	0.053727	0.0710715	0.22434	-0.00797177	0.118692	-0.0211892	-0.026315	-0.0271682	-0.0788103	0.65435	0.512192	0.138144	0.0672298	-0.198612	0.0548421	0.135038
chr10_14441059	chr10	14441059	14449900	8.841	cnv	0	0.578364	0.483831	-0.057776	0.486696	0.565901	0.450848	0.419363	0.306023	0.0162755	0.435766	0.665877	0.296963	0.351347	0.389319	0.546636	0.6015	0.411654	0.378966	0.104847	-0.393898	0.530657
chr10_14490150	chr10	14490150	14498661	8.511	dup	1	0.552774	0.350691	0.292901	0.348243	0.466354	0.397372	0.389124	0.286835	-0.0729559	0.327368	0.394366	0.239446	0.243999	0.225626	0.252311	-0.0763563	0.064737	-0.114635	-0.209187	-0.197427	0.501604
chr10_14634152	chr10	14634152	14637628	3.476	del	1	0.299001	0.252345	0.287199	0.11386	0.194145	0.2037	0.166634	-0.222968	-1.10071	-1.03135	-0.836123	-0.618152	-0.45075	-0.605489	-0.0367753	-0.0127078	0.00388661	0.104687	-0.452199	-0.425395	-0.467379
chr10_14820605	chr10	14820605	14826920	6.315	del	0	-0.257183	-0.0118502	-0.167165	0.132877	-0.0329956	-0.134448	-0.243476	-0.104008	-0.109523	-0.244719	-0.186643	-0.0979995	-0.191911	-0.0645581	-0.147927	-0.0910831	-0.117327	-0.128836	-1.0685	-0.165414	-0.22486
chr10_15078178	chr10	15078178	15084050	5.872	del	1	0.114326	0.236642	-0.451578	-0.115837	-0.0359685	-0.00738436	0.169574	-0.0248381	0.0360163	0.264403	-0.00846761	-0.245516	-0.0116796	0.0770335	-0.0105274	-0.375704	0.179489	-0.72567	-0.543395	-0.575536	-0.502568
chr10_15133809	chr10	15133809	15144238	10.429	dup	1	0.294357	0.445502	0.2434	0.333522	0.411193	0.38065	0.354924	0.270054	0.138255	0.239978	0.242222	0.190775	0.232596	0.173833	0.323708	0.26121	0.288974	0.356615	0.285866	-0.173791	0.285349
chr10_15220147	chr10	15220147	15230017	9.87	dup	0	-0.000839585	-0.0403288	-0.0178231	-0.0510168	-0.0132291	-0.0235631	-0.368237	-0.282125	0.389959	-0.0160017	-0.00978789	-0.0155412	0.00240937	0.0297873	-0.430113	-0.288824	-0.230105	-0.447253	-0.0311724	-0.324701	-0.0041324
chr10_15507025	chr10	15507025	15513259	6.234	dup	1	0.433217	0.541327	0.104412	0.538158	0.470563	0.585776	0.332751	0.289357	0.087434	0.164297	0.329773	0.298177	0.332627	0.1366	0.424337	0.530946	0.357548	0.364576	0.241416	-0.267391	0.398946
chr10_15859001	chr10	15859001	15864829	5.828	del	0	0.280512	0.143353	-0.357493	-1.28457	-0.336879	-0.370229	-0.348736	-0.122059	0.0867138	-0.00831178	0.203536	0.137103	0.0832034	0.108904	-0.218487	0.226755	0.188274	0.306098	-0.132621	0.181188	0.313387
chr10_15926483	chr10	15926483	15930209	3.726	del	1	-0.210069	-0.14706	0.0351091	0.0889918	-0.0346748	-0.197263	-0.0413845	-0.03618	-0.134998	-0.96135	0.179625	-0.487488	-0.540961	-0.251214	-0.0197948	-0.654368	-0.183316	-0.556286	-0.167177	-0.0179553	-0.292197
chr10_16038002	chr10	16038002	16040979	2.977	del	0	-0.295552	-0.0718691	-0.0066979	-0.0444801	-0.0847586	-0.1347	-0.284978	-0.186815	-0.071266	-0.536808	-0.184752	-0.326529	-0.413241	-0.0882095	-0.0669167	-0.194854	0.0438165	-0.179872	-0.227558	-0.251891	-0.193259
chr10_16412295	chr10	16412295	16415327	3.032	del	0	-0.00356687	-0.113365	0.174783	0.0242408	0.0460732	0.201888	-0.145476	0.00422094	-0.138028	0.0258748	-0.0824574	-0.0924307	-0.431104	-0.31158	-0.260698	-0.291868	-0.119196	-0.162816	-0.38666	-0.712289	-0.388289
chr10_16686320	chr10	16686320	16690599	4.279	del	0	-0.0509535	-0.122207	0.0374324	-0.190092	-0.135147	-0.0727325	-0.277829	-0.308025	-1.27155	-0.314854	-0.330465	-0.462332	-0.0884875	-0.710391	-0.0529946	-0.0172353	-0.231756	-0.301341	-0.120332	0.0990798	-0.197558
chr10_17249413	chr10	17249413	17253945	4.532	del	0	-0.115466	-0.243131	-0.109259	-1.07546	-0.215932	-0.0920898	-0.237136	-0.143395	-0.0912262	-0.0177727	0.0536395	-0.130794	-0.0628701	-0.0198672	-0.00237342	0.0298992	-0.184506	-0.0321299	-0.117759	-0.138699	-0.182668
chr10_17443256	chr10	17443256	17448757	5.501	del	0	0.217401	0.0472915	0.190658	0.112513	0.192133	0.125321	0.107528	0.0538768	0.183328	0.240526	0.151234	0.139256	0.0874163	0.0202958	0.0315163	0.103371	-0.577375	0.0919334	0.145251	0.0626308	0.101257
chr10_17530770	chr10	17530770	17538209	7.439	dup	1	0.371633	0.20549	0.0264464	0.240336	0.415733	0.146196	0.229836	0.114229	0.0914099	0.0677083	0.153115	0.215155	0.205878	0.231874	0.505655	0.23722	0.0859889	0.157396	-0.0156742	0.0180375	0.244369
chr10_17730977	chr10	17730977	17740552	9.575	cnv	0	0.346001	0.248014	-0.015581	0.111141	0.31248	0.350751	0.242932	0.0724706	-0.153462	0.0545436	0.264596	0.102042	0.0787745	0.0146395	0.331148	0.288438	0.253268	0.211349	-0.0389396	-0.374174	0.391476
chr10_17888079	chr10	17888079	17890465	2.386	dup	0	0.817405	0.600771	-0.124661	0.182324	0.775698	0.562906	0.321335	0.369455	-0.0305826	0.328014	0.448239	0.134772	0.135644	-0.11368	0.430208	0.547423	0.546769	0.2123	-0.275666	-0.138922	0.423115
chr10_18026079	chr10	18026079	18031912	5.833	del	0	-0.106617	0.32994	-0.282317	-0.000237608	0.134338	-0.174353	0.134515	-0.775016	0.201445	0.242237	-0.0674834	0.207653	0.217514	0.184053	0.333261	0.226635	0.32741	0.29716	0.209481	0.296423	0.348627
chr10_18129813	chr10	18129813	18133092	3.279	dup	0	0.347968	0.373781	0.046655	0.206023	0.270986	0.258003	0.184409	0.164672	0.0515497	0.279473	0.204332	0.424232	0.244925	0.331528	0.551762	0.316212	0.179907	0.235193	-0.181896	0.00897377	0.179191
chr10_18184982	chr10	18184982	18192186	7.204	dup	1	0.208188	0.313548	-0.156565	0.165652	0.334761	0.315435	0.0389238	0.00426481	-0.146441	-0.000146622	0.103996	0.0028131	-0.0828347	0.0665098	0.628151	0.54819	0.270112	0.0526378	-0.0502821	-0.0541003	0.354583
chr10_18220765	chr10	18220765	18223698	2.933	del	0	-0.382568	-0.139081	-0.00507692	-0.380797	-0.410492	-0.103309	-0.0732698	-0.0413013	-0.592411	-0.597115	-0.646393	-0.508853	-0.312631	-0.482597	-0.288521	-0.0973309	-0.185346	-0.297689	-0.228506	-0.0979452	-0.0842367
chr10_18264031	chr10	18264031	18267090	3.059	dup	0	-0.224608	-0.258585	-0.719788	-0.486039	-0.348298	-0.372886	-0.169745	-0.499258	-0.281034	-0.189128	-0.0958616	-0.175094	-0.210117	-0.157613	0.609405	-0.0438067	0.159305	-0.083384	-0.371013	-0.458328	0.0521352
chr10_18346370	chr10	18346370	18351746	5.376	dup	1	0.829609	0.788439	0.231284	0.699888	0.708352	0.820214	0.687264	0.716837	-0.0689685	0.591573	0.787619	0.43921	0.412347	0.365167	0.697985	0.818754	0.631492	0.353424	0.237956	-0.221372	0.846993
chr10_18376736	chr10	18376736	18383966	7.23	dup	1	0.518146	0.379717	0.0966427	0.313697	0.477382	0.397317	0.323113	0.369768	0.216272	0.180639	0.287124	0.224387	0.106237	0.179491	0.478621	0.482811	0.415437	0.387788	0.211724	-0.123483	0.408302
chr10_18505934	chr10	18505934	18511793	5.859	dup	1	0.31812	0.309162	0.126036	0.398774	0.366851	0.443187	0.348329	0.283809	-0.05137	0.323399	0.441118	0.258755	0.190644	0.224214	0.326658	0.392377	0.29217	0.413414	0.0561967	-0.321564	0.335019
chr10_18512388	chr10	18512388	18519618	7.23	del	0	-0.0526227	-0.119362	-0.261103	-0.133949	-0.183323	0.0323533	-0.12709	-0.195388	-0.121021	-0.140692	0.0268889	-0.0956406	-0.15625	-0.148376	-0.203711	-0.0418516	-0.0830858	0.00950572	-0.66178	-0.202683	-0.0300963
chr10_18599480	chr10	18599480	18602366	2.886	del	0	-0.301996	-0.106912	-0.0655875	-0.310617	-0.387504	-0.102726	-0.53673	-0.284108	-0.452438	-0.556277	-0.211166	-0.334823	-0.38812	-0.642053	-0.121414	-0.27511	-0.151232	-0.219381	-0.395003	-0.406641	-0.452189
chr10_18616164	chr10	18616164	18622300	6.136	dup	1	0.555893	0.425403	0.0457711	0.268932	0.373095	0.480943	0.325109	0.310956	0.00775163	0.394015	0.496262	0.305774	0.178734	0.227746	0.378171	0.534187	0.340437	0.43729	0.24702	-0.219016	0.475613
chr10_18851555	chr10	18851555	18867878	16.323	dup	1	-0.127412	-0.061109	0.46114	-0.00680672	-0.133111	0.337845	-0.093234	0.653848	-0.0667317	-0.078754	-0.147924	-0.0684558	-0.160904	-0.0779601	0.0395918	-0.0270733	-0.11115	-0.0860644	-0.105945	-0.0563098	-0.0503991
chr10_18896383	chr10	18896383	18901935	5.552	del	1	-0.350868	-1.16424	-1.15415	-0.887743	-0.806665	-0.72545	-1.28988	-1.40487	-0.227069	-0.264492	-0.376028	-0.684691	-0.710146	-0.23994	-0.155343	-0.739649	0.155984	-1.114	-0.241281	-0.8832	-0.048292
chr10_18989850	chr10	18989850	18992254	2.404	del	0	-0.210322	-0.0894924	-0.238525	-0.278346	-0.0295722	-0.233227	-0.195762	-0.0940527	-0.155046	-1.00338	-0.912146	-0.25908	-0.615058	-0.0520855	-0.00648801	0.0285762	-0.069166	0.0483434	-0.184272	-0.149168	-0.0285968
chr10_18998924	chr10	18998924	19012410	13.486	dup	1	0.324163	0.23533	-0.0160085	0.298921	0.347877	0.247698	0.256463	0.273255	-0.0843629	0.154928	0.187795	0.188295	0.117916	0.0376214	0.264164	0.42235	0.32081	0.158469	0.0696833	-0.103189	0.358888
chr10_19093245	chr10	19093245	19113025	19.78	dup	1	0.290613	0.256569	0.241482	0.296319	0.33872	0.307972	0.364347	0.181567	0.2799	0.21242	0.239984	0.237032	0.188154	0.242551	0.363947	0.356981	0.304117	0.193669	0.11506	0.0172814	0.312116
chr10_19284476	chr10	19284476	19289974	5.498	del	0	-0.0697411	-0.190954	-0.0588985	-0.469495	-0.610738	-0.129148	-0.224721	-0.0356639	-0.123116	-0.21926	-0.226998	-0.135365	-0.197759	-0.244106	-0.14936	-0.217347	0.0107435	-0.150596	-0.201004	-0.0998795	-0.189463
chr10_19296078	chr10	19296078	19306140	10.062	dup	1	0.45409	0.319293	0.0298755	0.397492	0.35559	0.354877	0.329706	0.180528	0.120608	0.126144	0.155394	0.275193	-0.0321287	0.143269	0.445406	0.355828	0.340287	0.152783	-0.140465	-0.320838	0.246843
chr10_19583712	chr10	19583712	19590383	6.671	del	0	0.0374423	-0.288309	-0.225515	-0.0882343	-0.0353666	-0.0827576	-0.160435	-0.0666224	-0.29476	-0.194136	-0.211589	-0.0503895	-0.164073	-0.149707	-0.0116698	0.0432931	-0.229226	-0.105234	-0.301411	-0.295287	0.029733
chr10_19640821	chr10	19640821	19648146	7.325	dup	1	0.105953	0.183118	-0.184366	0.518258	0.400093	0.272633	0.188465	-0.0211762	-0.0970197	0.139814	0.102078	0.0348143	0.0857576	0.112105	0.706402	0.570014	0.452233	0.283257	-0.0264349	-0.20113	0.127456
chr10_19753427	chr10	19753427	19757647	4.22	dup	1	0.630781	0.3108	0.252826	0.519258	0.590862	0.365015	0.414727	0.516231	0.0550093	0.605054	0.325125	0.128514	0.213768	0.120482	0.464786	0.570014	0.496299	0.226948	0.20552	-0.491621	0.545819
chr10_19780596	chr10	19780596	19786487	5.891	del	0	0.146393	-0.304083	-0.0994209	0.0728729	-0.213051	-0.143241	-0.01762	0.0270983	-0.120017	0.0283567	-0.200047	-0.114285	-0.298249	-0.196114	-0.0796845	-0.294766	-0.235495	-0.293256	-0.217337	-0.178251	-0.905507
chr10_19788358	chr10	19788358	19792534	4.176	del	0	-0.206813	-0.328305	-0.337441	-0.436991	-0.30515	-0.242206	-0.231094	-0.265206	-0.133585	-0.113998	-0.291654	-0.156118	-0.194646	-0.217167	-0.31816	-0.270526	-0.522133	-0.350693	-0.225243	-0.428346	0.212895
chr10_19865895	chr10	19865895	19868650	2.755	del	0	-0.152423	-0.168454	-0.282471	-0.26644	-0.299505	-0.359368	-0.0312901	-0.252267	-0.211896	-0.13988	-0.24772	-0.369968	-0.17934	0.0170809	-0.325418	-0.159766	-0.126309	-1.17575	-0.370425	-0.406102	-0.351742
chr10_19878387	chr10	19878387	19884034	5.647	dup	1	0.215966	0.197114	0.193308	0.502867	0.364362	0.072796	0.419955	0.311023	0.0586522	0.193767	0.158067	0.0626526	0.119092	0.0566474	0.165398	0.158784	0.184817	0.0358004	0.105075	-0.378405	0.273581
chr10_20199925	chr10	20199925	20204020	4.095	dup	0	0.528274	0.398195	0.243555	0.366731	0.41091	0.293657	0.285938	0.256175	0.199638	0.200205	0.283368	0.286382	0.0693552	0.0100085	0.249634	0.266206	0.0643398	0.126168	0.0947194	0.0952275	0.227613
chr10_20245235	chr10	20245235	20257557	12.322	dup	1	0.349404	0.248545	0.0573153	0.426703	0.519885	0.337496	0.341386	0.328576	0.0209249	0.241893	0.274814	0.103202	0.0753957	0.132368	0.293388	0.402693	0.424594	0.13927	0.0470424	-0.205075	0.389296
chr10_20395378	chr10	20395378	20397708	2.33	del	0	-0.084394	-0.0410229	-0.593471	-0.512705	-0.132244	-0.885706	-0.195188	-0.669074	-0.0249021	-0.262732	0.0160438	-0.211264	0.087592	0.107727	0.101762	-0.0180152	0.145731	0.0677778	-0.104005	0.131786	0.213352
chr10_20585763	chr10	20585763	20595329	9.566	del	0	-0.0481798	0.0219432	-0.0214673	-0.0877137	-0.0514468	-0.0907101	-0.0405576	-0.0145349	-0.123147	-0.0912162	-0.123077	-0.148253	-0.0943705	-0.133741	-0.0884949	-0.101769	-0.020394	-0.0651487	-0.0840023	0.0625928	-0.848874
chr10_20748845	chr10	20748845	20752392	3.547	dup	1	0.382692	0.302856	-0.13429	0.31429	0.437959	0.518519	0.328348	0.182896	-0.197212	-0.113305	0.31191	0.0111574	-0.00606537	-0.0475284	0.690023	0.652601	0.502035	-0.0092691	-0.0110503	-0.0120862	0.541079
chr10_20903806	chr10	20903806	20907337	3.531	dup	1	0.724937	0.72004	-0.350035	0.410907	0.830439	0.815562	0.449512	0.101383	-0.289645	0.0696747	0.549724	0.308241	0.113438	-0.194185	0.863926	0.821887	0.574072	0.106152	-0.0707056	-0.303152	0.468827
chr10_20938839	chr10	20938839	20952559	13.72	dup	1	0.430485	0.349019	0.0733051	0.369288	0.586346	0.493567	0.305359	0.434833	0.0186908	0.294107	0.319408	0.517298	0.301592	0.15999	0.482081	0.516847	0.442727	0.285731	0.145721	0.0909335	0.454853
chr10_20974505	chr10	20974505	20992285	17.78	del	1	-0.147423	0.0348898	-0.507144	-0.218214	-0.164389	-0.0172672	-0.0538549	-0.118642	-0.361378	-0.198431	0.138065	0.0186313	0.0812238	-0.43558	-0.0171315	0.0865051	-0.0371916	-0.0444923	0.0273361	-0.00480525	-0.0789475
chr10_21339902	chr10	21339902	21347876	7.974	cnv	0	-0.423447	-0.338666	-0.665067	-0.404434	-0.302736	-0.224052	-0.218254	0.0992609	-0.457917	-0.164215	-0.321835	-0.284335	-0.17212	-0.304281	0.337567	0.325687	0.0672869	0.398809	0.483653	0.412795	0.188924
chr10_22161449	chr10	22161449	22164421	2.972	del	0	0.126804	-0.0661071	-0.0972421	-0.00956424	-0.0399443	0.0693764	0.1293	0.0542958	-0.730298	-0.154039	-0.108837	-0.399437	-0.319954	-0.264187	0.0413545	-0.0951931	0.0251425	-0.483323	-0.0339083	-0.045931	-0.0899558
chr10_22294452	chr10	22294452	22296848	2.396	del	0	-0.132197	-0.190348	-0.162655	-0.180213	-0.25142	-0.162181	-0.260041	-0.207668	-0.261666	-0.26609	-0.254105	-0.225804	-0.264794	-0.0884715	-0.417193	-0.383664	-0.741382	-0.282053	-0.482653	-0.47226	-0.674907
chr10_22441718	chr10	22441718	22446048	4.33	del	1	-0.132069	-0.473837	-0.0146406	-0.218007	0.0473144	-0.691341	0.00228676	-0.203309	-0.562004	-0.543182	-0.542346	-0.493867	-0.572222	-0.517395	-0.0895807	-0.0765387	-0.146101	-0.062088	0.0250376	-0.08526	0.0365376
chr10_22802162	chr10	22802162	22804573	2.411	dup	0	0.535459	0.0883772	-0.0777525	0.0354866	0.0187488	-0.00676222	-0.0146653	0.170509	0.02451	-0.0599793	0.100178	-0.00700369	-0.0815346	-0.113841	0.66638	0.163852	0.438048	0.0487216	0.0205279	-0.189813	0.320741
chr10_22835722	chr10	22835722	22839554	3.832	del	1	0.297121	0.191348	0.191448	0.280046	0.208757	0.272955	0.319739	0.337122	0.0244465	0.28407	0.136479	0.226836	0.227343	0.331141	0.236454	-0.590601	0.12011	0.26031	0.326011	-0.538195	-3.17261
chr10_23055786	chr10	23055786	23080058	24.272	del	1	-0.163255	-0.117462	-0.335856	-0.112868	-0.252906	-0.355257	-0.313501	-0.32827	-0.42068	-0.227997	-0.126451	-0.373056	-0.133022	-0.0898697	-0.186962	-0.18155	-0.165175	-0.161693	-0.171475	-0.445729	-0.0854372
chr10_23284967	chr10	23284967	23287320	2.353	dup	0	0.421361	0.517566	0.423207	0.35255	0.568133	0.619947	0.453132	0.391413	0.28137	0.326438	0.0978123	0.381115	0.218386	0.347204	0.798917	0.848102	0.414448	0.43037	0.367567	0.325059	0.554733
chr10_23381909	chr10	23381909	23392842	10.933	dup	0	0.404471	0.23289	0.215272	0.211768	0.311747	0.316574	0.341666	0.381227	0.124157	0.41285	0.34102	0.27481	0.240471	0.261604	0.397916	0.264115	0.236614	0.257869	0.16934	-0.215238	0.376821
chr10_23415376	chr10	23415376	23433256	17.88	del	0	-0.0220852	-0.247646	-0.221617	-0.134435	-0.0847607	-0.163219	-0.101195	-0.116587	-0.1111	-0.122711	-0.0967674	-0.183955	-0.12742	-0.255172	-0.277364	-0.188524	-0.165065	-0.299901	-0.429027	-0.222776	-0.200305
chr10_23464601	chr10	23464601	23468794	4.193	del	1	-0.364245	-0.479547	-1.3012	-0.509417	-0.19832	0.0813784	-0.311286	-0.402353	-0.0595342	-0.340436	0.400225	-0.642186	-0.100131	-0.213383	0.0007882	-0.17383	0.19912	-0.0189844	0.0320829	-0.0466258	-0.420737
chr10_23727496	chr10	23727496	23732808	5.312	dup	1	0.366094	0.281574	0.166527	0.25075	0.351328	0.388001	0.220147	0.0302451	0.0014532	0.244077	0.406526	0.23139	0.159293	0.255058	0.532842	0.484125	0.470176	0.0765741	-0.17349	-0.17132	0.383242
chr10_24714883	chr10	24714883	24717167	2.284	del	0	-0.0333264	0.0115544	-1.38798	0.251038	0.159322	0.0783184	0.0151513	0.0376049	0.177653	0.185529	0.13609	0.141802	0.0904686	0.169872	-0.0498806	-0.107368	0.120565	0.141809	0.15758	0.128642	-0.0252858
chr10_25311130	chr10	25311130	25320230	9.1	del	1	-0.260743	-0.397643	-0.659804	-0.654151	-0.350112	-0.219091	-0.00260015	-0.429614	-0.442589	-0.345341	-0.240824	-0.414989	-0.197552	-0.0394965	-0.398633	-0.143987	-0.483505	-0.460427	-0.564349	-0.608811	-0.468619
chr10_25335028	chr10	25335028	25342949	7.921	del	1	0.219694	0.167395	0.0855504	0.177324	0.196799	0.253785	-0.316574	-0.487949	-0.486869	-0.452195	-0.392422	-0.338846	-0.325424	-0.444516	-0.344553	-0.122222	-0.245395	-0.213555	-0.408695	-0.370181	-0.255334
chr10_25361443	chr10	25361443	25367279	5.836	del	1	-0.322491	-0.284757	-0.588655	-0.208126	-0.558459	-0.777832	-0.480374	-0.506217	-0.448079	-0.115566	-0.0339362	-0.0232281	-0.212379	-0.336162	-0.336456	-0.397313	-0.365448	-0.169026	-0.18476	-0.248353	-0.315843
chr10_25378355	chr10	25378355	25384861	6.506	del	1	-0.242986	-0.970116	-0.480906	-0.817996	-0.361032	-0.268588	0.0349813	-0.0981473	0.0492379	0.0465129	0.091983	-0.015739	-0.0877307	0.117166	-0.231922	-0.381645	-0.229861	-0.660223	-0.371067	-0.358774	-0.0765392
chr10_25706789	chr10	25706789	25724985	18.196	cnv	0	0.252865	0.233102	-0.151834	0.195924	0.183018	0.265876	0.0921543	0.0998406	-0.140275	0.174614	0.236965	0.0564417	-0.00560472	0.216168	0.26593	0.247816	0.349292	0.165029	-0.228763	-0.352685	0.324261
chr10_25759037	chr10	25759037	25766865	7.828	del	0	0.042866	0.0710166	0.0448936	0.121076	-0.012592	-0.0132927	0.0636613	0.0692404	-0.126337	0.148425	0.184262	0.0860487	-0.00282029	0.299542	0.0685605	0.109678	0.133363	0.0929009	-0.0510511	-0.38684	0.172998
chr10_26002284	chr10	26002284	26004804	2.52	del	0	-0.254426	-0.429984	-0.563641	-0.42404	-0.669174	-0.462701	-0.393219	-0.357727	-0.129763	-0.243151	-0.392558	-0.398518	-0.15017	-0.207595	-0.265014	-0.575479	-0.275826	-0.256916	-0.369565	-0.53637	-0.262847
chr10_26170128	chr10	26170128	26178267	8.139	dup	1	0.271805	0.2011	-0.110876	0.16243	0.397188	0.340724	0.179516	0.14704	-0.0360858	0.119188	0.318306	0.0240356	0.00728732	0.184904	0.417734	0.35407	0.317439	0.103895	-0.0276403	-0.0549902	0.209703
chr10_26440153	chr10	26440153	26444924	4.771	del	0	-0.350806	0.0228341	0.1285	-0.010448	0.105336	-0.0472019	-0.184387	-0.0697052	-0.237122	-0.70287	-0.451062	-0.539919	-0.522717	-0.348551	-0.0701581	0.0241541	-0.176477	0.128959	-0.16114	-0.0823779	-0.12435
chr10_26490179	chr10	26490179	26493588	3.409	del	0	0.0709992	0.125119	0.265045	0.258369	0.220508	0.130071	0.249637	-0.0286635	0.290323	0.168255	0.259328	0.244817	0.102315	0.096006	-0.185706	-0.14119	-0.166596	-0.819916	-0.0898886	-0.425743	-0.776213
chr10_26534928	chr10	26534928	26541243	6.315	dup	1	0.343206	0.221764	0.001512	0.237847	0.249515	0.247149	0.155909	-0.0185997	-0.0703861	0.201535	0.0923004	0.0860571	-0.0809191	-0.0622742	0.493264	0.434039	0.326314	0.130868	-0.109783	-0.171093	0.247441
chr10_26541828	chr10	26541828	26549290	7.462	cnv	0	-0.296175	-0.356615	0.425049	0.116427	-0.166697	-0.0747117	0.114508	-0.350692	-0.434453	-0.245502	-0.282996	-0.0152544	-0.183996	-0.372718	-0.215959	0.289964	0.134605	-0.210797	-0.198238	-0.373889	-0.183222
chr10_27053361	chr10	27053361	27063038	9.677	dup	1	0.335268	0.273981	-0.341294	0.223988	0.277109	0.36581	0.220801	0.0783184	-0.123406	0.342178	0.425681	0.11914	0.238038	0.268625	0.466366	0.410509	0.44681	0.307693	0.117604	-0.189536	0.472923
chr10_27090372	chr10	27090372	27096263	5.891	dup	1	0.193778	0.0388559	-0.176138	0.10409	0.0945974	0.22451	0.130867	-0.11843	-0.139277	-0.105321	0.0707622	-0.213321	0.00182304	-0.0692997	0.384714	0.35876	0.220657	0.0830888	-0.0477776	-0.227201	0.418229
chr10_27339844	chr10	27339844	27343663	3.819	dup	1	0.436388	0.290796	-0.14833	0.405084	0.569256	0.480755	0.24574	0.288025	0.0874017	0.31765	0.532705	0.183391	0.266032	0.136921	0.546496	0.576582	0.489959	0.576296	0.133697	-0.147917	0.407301
chr10_27501850	chr10	27501850	27505619	3.769	dup	1	0.0449158	0.0377414	-0.255933	-0.197709	0.0832695	-0.0339125	-0.312124	-0.389997	-0.0702824	-0.142341	0.0401299	-0.160585	-0.250812	0.149586	0.558027	0.327398	0.389393	0.306234	0.273181	0.150157	0.568169
chr10_27533507	chr10	27533507	27537631	4.124	del	1	-0.92495	-0.0688836	-0.259195	-0.139233	-0.11495	0.244037	-0.893049	-0.115087	-0.0405759	0.273685	0.555699	-0.265442	-0.224547	-0.239627	0.180482	0.18422	0.203566	0.292434	0.32343	0.211169	0.320552
chr10_27803046	chr10	27803046	27806657	3.611	dup	1	0.50008	0.563936	0.284752	0.481739	0.524689	0.354214	0.460511	0.357729	0.0769878	0.336814	0.286522	0.421256	0.264601	0.137026	0.461529	0.435825	0.38113	0.31542	0.232957	-0.273213	0.382457
chr10_27843497	chr10	27843497	27853234	9.737	del	1	-0.206289	-0.110468	-0.0795982	0.00848197	-0.12941	-0.127844	-0.0974987	-0.0396489	-0.103018	-0.133084	-0.0747158	0.0183763	-0.0412622	-0.0261997	-0.393229	0.0344355	-0.515461	-0.176411	-0.598148	-0.135884	-0.182844
chr10_28420029	chr10	28420029	28425039	5.01	dup	1	0.522457	0.740795	0.0575086	0.402762	0.675638	0.786147	0.501528	0.501122	-0.0332144	0.751092	0.745479	0.211088	0.473816	0.120672	0.800049	0.727623	0.638029	0.776816	0.22201	-0.331357	0.896655
chr10_28458371	chr10	28458371	28465844	7.473	dup	1	0.21018	0.404746	0.199327	0.301029	0.172925	0.160114	0.218942	0.279569	-0.0220423	0.25443	0.184243	0.264798	0.240929	0.00979384	0.485513	0.387314	0.319923	0.109506	0.156281	-0.0135818	0.455873
chr10_28751808	chr10	28751808	28758910	7.102	dup	1	0.348725	0.362278	0.124871	0.253603	0.396143	0.435351	0.221412	0.191402	0.126448	0.241336	0.298358	0.235191	0.193311	0.187286	0.551826	0.521941	0.183009	0.188859	-0.0202269	-0.00734282	0.363027
chr10_28852007	chr10	28852007	28855023	3.016	del	0	-0.512762	-0.293976	-0.446124	-0.522545	-0.414839	-0.2924	-0.362003	-0.432688	-0.269954	-0.243331	-0.225945	-0.417533	-0.203761	-0.188539	-0.385995	-0.318687	-0.0831585	-0.329818	-0.23722	-0.11123	-0.225605
chr10_29545153	chr10	29545153	29552268	7.115	dup	1	0.330729	0.247052	0.0331456	0.274826	0.289846	0.102909	0.17192	0.172895	-0.0824961	0.116819	0.0185275	0.218939	-0.0137077	0.126105	0.452174	0.494526	0.263955	0.0522355	-0.15778	-0.238934	0.22552
chr10_29697654	chr10	29697654	29709825	12.171	dup	1	-0.0664204	-0.0353251	-0.139571	-0.114049	-0.0943319	-0.0982113	-0.111619	-0.0637483	0.00662614	-0.0348905	-0.0492178	0.0469769	0.0585762	-0.0926036	0.432766	0.524494	0.313979	0.437416	0.453301	0.234741	0.258246
[truncated: 13,621 more rows]
